# Supplementary material for: Application of IVDr NMR spectroscopy to stratify Parkinson’s disease with absolute quantitation of blood serum metabolites and lipoproteins
Source: Sci Rep. 2025 May 22;15:17738. doi: 10.1038/s41598-025-01352-0 (PMC12098827; doi:10.1038/s41598-025-01352-0)
Supplement: Supplementary file 2 — Supplementary Material 2 [file 41598_2025_1352_MOESM2_ESM.xlsx]

## Sheet: Main Tab
Abbreviation	Explanation	Cohort Number	Sample number	Label1	Label2	Label3	Sex [male = 0; female = 1]	Age	PD disease duration, Pddd	PD age at onset, PD aao	Ethanol	TMAO	2-AB	Alanine	Asparagine	Creatine	Creatinine	Glutamate	Glutamine	Glycine	Histidine	Isoleucine	Leucine	Lysine	Methionine	DMGly	Ornithine	Phenylalanine	Proline	Sarcosine	Threonine	Tyrosine	Valine	2-HB	Acetate	Citrate	Formate	Lactate	Succinate	Choline	2-OG	3-HB	Acetoacetate	Acetone	Pyruvate	Galactose	Glucose	Glycerol	Dimethylsulfone
2-AB	2-aminobutyric acid	2	201	control		control	0	69	0	NA	0	0.018	0.048	0.583	0	0.006	0.161	0.149	0.703	0.207	0.105	0.042	0.139	0	0.11	0.001	0	0.049	0.4	0.017	0	0.101	0.322	0	0.062	0.106	0.026	1.901	0.003	0	0.015	0.041	0.008	0.029	0.11	0	6.54	0.205	0.017
2-HB	2-hydroxybutyric acid	2	202	control		control	0	71	0	NA	0.156	0.01	0	0.469	0	0.032	0.087	0	0.785	0.172	0.115	0.071	0.099	0.225	0.112	0.001	0	0	0.245	0.011	0.032	0.068	0.363	0	0.07	0	0.017	2.774	0.005	0	0.014	0.123	0.021	0.019	0.093	0	7.088	0.301	0.015
2-OG	2-oxoglutaric acid	2	203	control		control	1	55	0	NA	0	0.012	0	0.653	0	0.04	0.104	0.106	0.876	0.42	0.137	0.043	0.12	0.258	0.105	0.001	0.01	0.037	0.442	0.004	0	0.082	0.307	0	0.004	0.139	0.011	3.191	0.003	0	0	0	0.006	0.012	0.142	0	5.313	0	1.365
3-HB	3-hydroxybutyric acid	2	204	control		control	0	79	0	NA	0	0.004	0	0.613	0	0.01	0.108	0.123	0.794	0.273	0.111	0.081	0.082	0.216	0.104	0.001	0	0.065	0.363	0.021	0	0.062	0.268	0	0.012	0.104	0.033	2.996	0.003	0	0	0.042	0.005	0.023	0.088	0	5.3	0.195	0.007
Ab	β-amyloid	2	205	control		control	1	38	0	NA	0	0.025	0	0.382	0.071	0.005	0.084	0	0.714	0.19	0.139	0.027	0.072	0.196	0.094	0.001	0	0.049	0	0.004	0	0.052	0.203	0.003	0.005	0.126	0.038	2.461	0.003	0	0	0	0.006	0.016	0.046	0	6.373	0	0.006
BDI	Beck Depression Inventory	2	206	control		control	0	41	0	NA	0	0.028	0	0.443	0	0.007	0.085	0.047	0.926	0.348	0.111	0.052	0.107	0.186	0.111	0.001	0.017	0.042	0	0.004	0	0.049	0.254	0	0.006	0.073	0.026	2.731	0.002	0	0	0.04	0.008	0.016	0.08	0	5.136	0.183	0.015
BMI	Body Mass Index	2	208	control		control	1	41	0	NA	0	0.027	0.086	0.453	0	0.047	0.096	0	0.809	0.333	0.09	0.048	0.097	0.224	0.084	0.003	0.082	0.05	0.18	0.003	0.101	0.058	0.193	0	0.008	0.166	0.014	2.462	0.003	0	0	0.135	0.018	0.037	0.076	0	5.403	0	0.013
CSF	cerebrospinal fluid	2	209	control		control	1	66	0	NA	0	0	0	0.429	0	0.011	0.069	0.106	0.811	0.293	0.139	0.052	0.074	0.146	0.114	0.001	0.057	0.033	0	0.004	0	0.078	0.246	0	0.028	0	0.025	1.648	0.001	0	0	0.038	0.005	0.016	0.08	0	5.412	0.22	0.005
DLB	dementia with Lewy bodies	2	210	control		control	0	65	0	NA	0.029	0.001	0.025	0.484	0	0.007	0.109	0.066	0.736	0.189	0.117	0.09	0.101	0.143	0.114	0.005	0	0.045	0.267	0.002	0	0.067	0.296	0	0.008	0.069	0.016	3.091	0.004	0	0	0.022	0.006	0.025	0.13	0	5.601	0.181	0.015
DMGly	Dimethylglycine	2	213	control		control	0	69	0	NA	0	0.026	0	0.396	0	0.002	0.115	0	0.766	0.125	0.091	0.037	0.116	0	0.095	0.003	0	0.058	0	0.004	0	0.068	0.231	0	0.062	0	0.017	1.399	0.005	0	0	0	0.01	0.017	0.054	0	6.298	0	0.008
F	additional group of female controls	2	214	control		control	0	64	0	NA	0	0.001	0	0.309	0	0.007	0.093	0.035	0.575	0.162	0.095	0.051	0.086	0.148	0.062	0.001	0	0.041	0	0.007	0	0.046	0.224	0	0.009	0.11	0.017	2.778	0.002	0	0.013	0.045	0.01	0.025	0.137	0	5.71	0	0.007
GBA	glucocerebrosidase	2	215	control		control	1	63	0	NA	0	0.01	0	0.523	0	0.011	0.092	0.065	0.846	0.357	0.161	0.051	0.142	0.193	0.123	0.001	0	0.06	0	0	0	0.077	0.254	0	0.007	0.152	0.015	2.497	0.002	0	0	0	0.004	0.05	0.1	0	4.381	0.126	0.012
H	HDL	2	217	control		control	1	58	0	NA	0.133	0.009	0.041	0.491	0	0.126	0.073	0.052	0.826	0.184	0.07	0.058	0.117	0.255	0.077	0.002	0.07	0.051	0.212	0.004	0.032	0.064	0.212	0	0.079	0.095	0.033	2.545	0.007	0	0	0	0.001	0.045	0.106	0	3.852	0.213	0.007
L	LDL	2	218	control		control	1	51	0	NA	0	0.016	0	0.437	0	0	0.138	0.078	0.625	0.135	0.058	0.077	0.137	0.165	0.067	0.002	0	0.044	0	0.003	0	0.073	0.268	0	0.006	0	0.033	2.466	0.003	0	0.014	0	0.021	0.018	0.142	0	5.35	0.477	0.059
LEDD	L-dopa equivalent daily dose	2	219	control		control	0	56	0	NA	0	0.016	0.053	0.706	0	0.014	0.117	0.147	0.81	0.222	0.792	0.038	0.116	0.142	0.123	0.001	0	0.071	0.407	0.014	0	0.085	0.325	0	0.006	0	0.023	2.549	0.005	0	0	0	0.006	0.054	0.151	0	6.772	0.202	0.018
LRRK2	leucine-rich repeat kinase 2	2	220	control		control	1	67	0	NA	0	0.008	0.033	0.479	0	0.022	0.101	0.117	0.715	0.238	0.066	0.061	0.104	0.194	0.073	0.003	0.009	0.044	0.353	0.009	0.293	0.082	0.195	0	0.005	0.083	0.02	1.89	0.002	0.015	0	0.055	0.007	0.025	0.094	0	5.335	0.213	0.012
MDS	Movement Disorder Society	1	1000	control		control	0	52	0	NA	0	0.026	0.063	0.562	0.029	0.014	0.077	0.085	0.636	0.211	0.07	0.058	0.148	0.243	0.082	0.004	0	0.043	0.283	0.003	0	0.062	0.294	0	0.003	0.158	0.016	3.091	0.004	0	0.012	0.038	0.008	0.014	0.099	0	5.343	0.198	0.01
MoCA	Montreal Cognitive Assessment	1	1001	control		control	1	56	0	NA	0	0.036	0.07	0.425	0	0.025	0.066	0.07	0.675	0.261	0.098	0.044	0.079	0.236	0.065	0.004	0.05	0.042	0.227	0	0.073	0.056	0.193	0	0.02	0.163	0.018	1.4	0.005	0	0.013	0.114	0.006	0.053	0.068	0	6.365	0.338	0.008
NA	not available or not applicable	1	1002	control		control	0	49	0	NA	0.088	0.017	0.057	0.459	0.042	0.008	0.099	0.14	0.612	0.197	0.126	0.059	0.078	0.192	0.086	0.001	0.064	0.047	0.225	0.004	0	0.052	0.224	0	0.01	0.112	0.015	2.684	0.002	0	0.013	0.024	0.006	0.023	0.115	0	6.379	0.251	0.007
NfL (Nfl)	neurofilament light	1	1003	control		control	1	53	0	NA	0.148	0.033	0.045	0.37	0	0.024	0.09	0	0.826	0.27	0.074	0.036	0.062	0.274	0.076	0.005	0	0.045	0	0.004	0.158	0.055	0.21	0	0.018	0.157	0.017	2.323	0.003	0	0.012	0.106	0.01	0.041	0.093	0	5.925	0	0.021
PARK7	Parkinson disease protein 7 coding PD-associated gene	1	1004	control		control	1	50	0	NA	0.059	0.022	0.066	0.51	0.057	0.023	0.094	0.097	0.827	0.24	0.159	0.091	0.133	0.267	0.127	0.001	0	0.072	0.365	0.004	0	0.07	0.26	0	0.015	0.172	0.034	2.363	0.002	0	0.013	0	0.005	0.023	0.112	0	4.163	0.16	0.013
PD	Parkinson’s disease	1	1005	control		control	1	77	0	NA	0	0.033	0.058	0.336	0	0.028	0.082	0.048	0.77	0.458	0.076	0.062	0.061	0.215	0.05	0.005	0.048	0.043	0	0.006	0.102	0.047	0.202	0.008	0.022	0.256	0.019	1.483	0.021	0	0	0.408	0.071	0.055	0.075	0	5.161	0	0.009
PINK1	PTEN-induced kinase 1 protein coding gene	1	1006	control		control	0	71	0	NA	0	0.023	0	0.339	0	0.07	0.168	0	0.724	0.214	0.073	0.071	0.122	0.232	0.071	0.009	0	0.075	0	0	0.216	0.052	0.283	0.006	0.023	0.216	0.017	1.516	0.017	0	0.013	0.345	0.12	0.121	0.057	0	6.025	0.229	0.016
PN	particle number	1	1007	control		control	1	62	0	NA	0	0.009	0	0.332	0.039	0.036	0.051	0.112	0.74	0.212	0.073	0.061	0.116	0.224	0.078	0.006	0.042	0.045	0.27	0.004	0.205	0.048	0.259	0	0.031	0.099	0.035	1.589	0.002	0	0.013	0.072	0.031	0.023	0.059	0	4.797	0.267	0.006
PRKN	Parkin gene	1	1008	control		control	0	79	0	NA	0	0.019	0.023	0.58	0	0.002	0.153	0.057	0.674	0.206	0.083	0.074	0.116	0.256	0.06	0.007	0	0.074	0.333	0.003	0.127	0.07	0.283	0	0.01	0.113	0.025	2.413	0.002	0	0.009	0.121	0.009	0.032	0.122	0	6.856	0.186	0.014
SPC	signal of phospholipid composite	1	1009	control		control	1	55	0	NA	0	0.009	0.059	0.445	0	0.015	0.097	0.062	0.863	0.444	0.091	0.063	0.125	0.315	0.109	0.004	0.162	0.087	0.335	0.004	0.267	0.068	0.262	0	0.027	0.128	0.023	2.385	0.002	0	0	0.038	0.003	0.02	0.079	0	5.313	0.184	0.016
TMAO	Trimethylamine-N-oxide	1	1010	control		control	0	84	0	NA	0	0.057	0	0.609	0.039	0.065	0.171	0.149	0.76	0.206	0.11	0.109	0.159	0.475	0.071	0.011	0.091	0.071	0.307	0.018	0.336	0.085	0.372	0	0.034	0.134	0.02	2.369	0.002	0.009	0	0.085	0.015	0.05	0.154	0	9.237	0	0.011
UPDRS	unified Parkinson's disease rating scale	1	1011	control		control	0	80	0	NA	0.037	0.019	0.021	0.597	0	0.026	0.134	0.095	0.697	0.483	0.091	0.064	0.11	0.186	0.059	0.009	0.077	0.071	0.469	0.001	0.16	0.068	0.244	0	0.023	0.201	0.02	2.367	0.002	0.024	0.011	0.023	0.011	0.02	0.156	0	6.507	0.345	0.006
V	VLDL	1	1012	control		control	0	90	0	NA	0	0.057	0.029	0.356	0.056	0.004	0.092	0	0.708	0.19	0.076	0.037	0.079	0.243	0.06	0.006	0.057	0.057	0.276	0.004	0.147	0.062	0.197	0.005	0.029	0.202	0.032	1.493	0.002	0.009	0.011	0.07	0.001	0.024	0.057	0	5.376	0.251	0.014
VUS	Variance of unclear significance	2	207	control_F		control	1	30	0	NA	0	0.005	0	0.356	0	0.083	0.07	0	0.699	0.185	0.145	0.035	0.068	0.209	0.082	0.001	0.031	0.032	0	0.003	0	0.03	0.21	0	0.009	0.079	0.016	2.486	0.003	0	0	0	0.009	0.016	0.111	0	4.058	0.202	0.007
		2	211	control_F		control	1	31	0	NA	0	0.006	0	0.343	0	0.01	0.066	0	0.632	0.351	0.107	0.028	0.063	0.152	0.08	0.001	0	0.037	0	0.003	0	0.038	0.179	0.039	0.008	0	0.017	2.52	0.017	0	0	0.269	0.046	0.109	0.124	0	4.939	0.191	0.005
		2	212	control_F		control	1	64	0	NA	0	0.008	0.037	0.564	0	0.026	0.072	0	0.956	0.373	0.107	0.03	0.092	0.171	0.104	0.001	0	0.053	0	0.005	0	0.054	0.257	0	0.014	0.118	0.012	2.251	0.006	0	0	0	0.007	0.018	0.081	0	5.098	0	0.014
		2	216	control_F		control	1	47	0	NA	0	0.019	0.072	0.399	0	0.032	0.067	0.09	0.558	0.131	0.122	0.063	0.099	0.158	0.07	0.002	0	0.068	0	0.004	0	0.058	0.198	0	0.004	0.112	0.01	2.446	0.002	0	0	0.051	0.015	0.014	0.085	0	4.747	0	0.004
		1	1013	control_F		control	1	83	0	NA	0.128	0.092	0	0.612	0.088	0.03	0.132	0.049	0.897	0.373	0.081	0.132	0.19	0.326	0.124	0.009	0.085	0.074	0.336	0.001	0.16	0.092	0.303	0.133	0.012	0.192	0.024	1.59	0.002	0.017	0.012	0	0.008	0.024	0.083	0	5.204	0	0.01
		1	1014	control_F		control	1	52	0	NA	0	0.013	0.052	0.352	0	0.066	0.065	0.107	0.625	0.141	0.108	0.042	0.096	0.263	0.067	0.004	0.035	0.047	0	0.004	0.109	0.051	0.202	0	0.026	0.12	0.013	2.03	0.006	0	0	0.103	0.007	0.052	0.101	0	5.487	0.318	0.007
		1	1015	control_F		control	1	58	0	NA	0	0.013	0.036	0.272	0.046	0.032	0.065	0.045	0.505	0.183	0.08	0.037	0.109	0.132	0.07	0.001	0	0.038	0	0.003	0	0.032	0.176	0	0.044	0.096	0.024	1.375	0.015	0	0.013	0.267	0.033	0.081	0.071	0	5.96	0.357	0.008
		1	1016	control_F		control	1	71	0	NA	0.079	0.001	0	0.424	0	0.038	0.055	0.214	0.614	0.403	0.09	0.049	0.107	0	0.027	0.005	0.071	0.067	0	0.009	0.096	0.058	0.206	0	0.01	0.178	0.019	3.9	0.002	0.017	0.005	0.083	0.008	0.02	0.103	0	4.214	0	0.008
		1	1017	control_F		control	1	68	0	NA	0	0.049	0.102	0.403	0.069	0.04	0.103	0.11	0.667	0.234	0.11	0.05	0.082	0.234	0.091	0.003	0	0.049	0.376	0.004	0	0.065	0.237	0	0.06	0.18	0.026	2.23	0.008	0	0	0.2	0.033	0.039	0.067	0	4.809	0.277	0.011
		1	1018	control_F		control	1	53	0	NA	0	0.04	0.039	0.622	0.072	0.022	0.066	0.467	0.562	0.473	0.127	0.041	0.128	0.326	0.054	0.008	0.286	0.123	0.36	0.002	0.185	0.064	0.261	0	0.007	0.2	0.033	10.835	0.005	0.062	0.011	0.033	0.002	0.035	0.506	0	2.443	0	0.008
		1	1019	control_F		control	1	67	0	NA	0	0.019	0.075	0.407	0.035	0.036	0.065	0.147	0.73	0.236	0.09	0.043	0.09	0.256	0.049	0.007	0.053	0.075	0.219	0.003	0.204	0.052	0.256	0	0.021	0.189	0.028	2.478	0.002	0	0	0.105	0.005	0.077	0.077	0	4.955	0.257	0.01
		1	1020	control_F		control	1	57	0	NA	0.087	0	0.046	0.504	0	0.032	0.095	0.074	0.636	0.213	0.107	0.051	0.133	0.203	0.087	0.004	0	0.076	0	0.004	0.115	0.056	0.229	0	0.007	0.165	0.011	2.617	0.002	0	0	0.092	0.033	0.029	0.111	0	5.587	0.666	0.011
		2	1021	DLB		DLB	1	84	0	NA	0.058	0.014	0	0.363	0	0.031	0.095	0.045	0.893	0.464	0.11	0.031	0.057	0.146	0.096	0.003	0.089	0.037	0	0.004	0	0.047	0.219	0	0.017	0	0.011	2.114	0.003	0	0	0.102	0.012	0.015	0.084	0	5.338	0.274	0.015
		2	1022	DLB		DLB	1	62	0	NA	0.081	0.004	0	0.372	0	0.055	0.035	0.08	0.502	0.181	0.074	0.045	0.065	0.177	0.064	0.001	0	0.05	0	0	0	0.061	0.203	0	0.004	0	0.033	1.895	0.001	0	0.013	0	0.005	0.017	0.099	0	7.953	0.322	0.004
		2	1023	DLB		DLB	0	66	0	NA	0	0.022	0	0.707	0	0.002	0.133	0.197	0.696	0.19	0.073	0.072	0.103	0.25	0.072	0.003	0	0.054	0.488	0.004	0	0.079	0.266	0.004	0.007	0.074	0.01	3.898	0.002	0	0.014	0.135	0.006	0.023	0.173	0	6.706	0.311	0.006
		2	1024	DLB		DLB	0	82	0	NA	0	0.031	0.029	0.688	0	0.02	0.158	0.137	0.832	0.214	0.16	0.094	0.174	0.283	0.11	0.005	0	0.086	0.442	0.003	0	0.08	0.348	0	0.01	0.145	0.009	2.746	0.003	0.014	0	0.086	0.002	0.041	0.118	0	7.011	0.179	0.027
		1	1025	Mito	Mitochondrial diseases	Mito_Mitochondriopathy	0	66	0	NA	0.106	0.015	0.031	0.771	0.085	0.105	0.097	0.028	0.75	0.281	0.093	0.106	0.15	0.285	0.018	0.009	0.008	0.052	0.363	0.012	0	0.07	0.376	0	0.019	0.256	0.048	3.326	0.002	0	0.013	0.107	0.005	0.027	0.209	0	6.084	0	0.039
		1	1026	Mito	Mitochondrial diseases	Mito_Mitochondriopathy and PD	0	77	7	70	0.019	0.038	0.066	0.594	0.109	0.001	0.111	0	0.78	0.292	0.121	0.05	0.106	0.202	0.12	0.005	0	0.044	0.397	0.001	0	0.064	0.202	0.014	0.018	0.194	0.027	2.911	0.003	0.01	0	0.028	0.004	0.025	0.053	0	5.878	0.249	0.009
		1	1027	Mito	Mitochondrial diseases	Mito_Mitochondriopathy and schizophrenia	1	48	0	NA	0	0.007	0.038	0.255	0.048	0.148	0.054	0.069	0.743	0.34	0.086	0.073	0.092	0.257	0.075	0.007	0.03	0.071	0.197	0.001	0.158	0.05	0.216	0.041	0.01	0.196	0.019	2.472	0.026	0	0	0.534	0.254	0.087	0.067	0	3.947	0.251	0.005
		1	1028	Mito	Mitochondrial diseases	Mito_Kearns-Sayre-Syndrome	0	27	0	NA	0.184	0.023	0	0.457	0	0.012	0.093	0.135	0.647	0.247	0.087	0.071	0.085	0.193	0.008	0.007	0.012	0.06	0.66	0	0	0.044	0.249	0	0.021	0.093	0.016	2.191	0.002	0	0.014	0.043	0.012	0	0.157	0	5.583	0	0.01
		1	1029	Mito	Mitochondrial diseases	Mito_Sarkoidosis	0	57	0	NA	0.06	0.013	0.024	0.448	0.065	0.014	0.12	0.119	0.73	0.229	0.077	0.054	0.112	0.263	0.081	0.004	0.05	0.053	0.521	0.014	0.229	0.046	0.271	0	0.031	0.146	0.018	1.847	0.002	0	0.013	0.034	0.006	0.024	0.117	0	6.341	0.233	0.015
		2	1030	PD_DoubMutCar		PD_GBA_benign_mild, PD_LRRK2_VUS	1	57	3	54	0	0.013	0	0.476	0	0.011	0.091	0.039	0.71	0.236	0.101	0.041	0.064	0.185	0.067	0.003	0	0.041	0.31	0.001	0	0.07	0.162	0	0.01	0.115	0.018	1.693	0.002	0	0	0	0.004	0.009	0.078	0	4.757	0.495	0.024
		2	378	PD_DoubMutCar		PD_LRRK2 pathogen, PD_GBA VUS	1	54	4	50	0	0.011	0	0.328	0	0.009	0.108	0.123	0.809	0.294	0.062	0.047	0.088	0.155	0.087	0.003	0	0.03	0.201	0	0	0.062	0.159	0	0.015	0.119	0.007	2.203	0.011	0	0	0.269	0.005	0.041	0.072	0	5.321	0.13	0.004
		3	379	PD_DoubMutCar		PD_LRRK2 pathogen, PD_GBA VUS	1	55	5	50	0	0.028	0	0.778	0	0.015	0.079	0	0.869	0.44	0.106	0.026	0.09	0.198	0.065	0.008	0.062	0.058	0	0.006	0.22	0.075	0.212	0	0.003	0.207	0.008	2.401	0.002	0	0	0	0.005	0.016	0.097	0	4.475	0	0.012
		3	358	PD_DoubMutCar		PD_PRKN biallelic, PD_GBA severe	0	59	30	29	0.25	0.007	0	0.569	0	0.012	0.107	0.094	0.744	0.303	0.096	0.068	0.108	0.189	0.076	0.005	0.036	0.07	0	0.007	0.121	0.055	0.3	0	0.015	0.177	0.016	3.171	0.002	0	0	0.054	0.005	0.032	0.203	0	6.478	0	0.017
		3	376	PD_DoubMutCar		PD_PRKN biallelic, PD_GBA severe	0	54	16	38	0.113	0.023	0	0.534	0	0.026	0.103	0.121	0.72	0.235	0.087	0.059	0.106	0.213	0.071	0.007	0	0.088	0	0.008	0.151	0.079	0.277	0	0.005	0.177	0.011	1.739	0.003	0	0	0.012	0.02	0.066	0.118	0	5.439	0.237	0.015
		3	362	PD_DoubMutCar		PD_GBA severe, PD_rec PARK7 monoallelic	0	59	14	45	0.072	0.012	0	0.625	0	0	0.114	0.072	0.817	0.329	0.081	0.046	0.1	0.182	0.054	0.006	0	0.062	0	0.005	0	0.051	0.267	0	0.007	0.158	0.027	2.89	0.004	0	0.015	0	0.002	0.022	0.1	0	5.121	0	0.019
		3	359	PD_DoubMutCar		PD_PRKN biallelic, PD_GBA severe	0	60	31	29	0	0.012	0	0.488	0	0.007	0.095	0.058	0.836	0.336	0.078	0.029	0.12	0.199	0.073	0.005	0.043	0.077	0	0.004	0.16	0.059	0.282	0	0.029	0.259	0.023	3.37	0.006	0	0	0.043	0.007	0.03	0.096	0	5.776	0.194	0.011
		1	1031	PD_DoubMutCar		PD_LRRK2 pathogen, PD_GBA_severe	1	66	12	54	0	0.041	0	0.512	0.052	0.04	0.081	0.059	0.782	0.307	0.092	0.062	0.1	0.206	0.1	0.001	0.101	0.049	0.24	0.005	0	0.05	0.264	0	0.014	0.195	0.018	1.729	0.006	0	0.014	0	0.005	0.018	0.079	0	5.227	0.266	0.02
		1	363	PD_DoubMutCar		PD_GBA severe, PD_rec PARK7 monoallelic	0	53	8	45	0.166	0	0	0.443	0	0.006	0.081	0.11	0.738	0.313	0.017	0.056	0.137	0.212	0.004	0.002	0.009	0.075	0.177	0.005	0	0.048	0.229	0	0.038	0.021	0.009	2.604	0.008	0	0	0.108	0.019	0.051	0.096	0	5.188	0.248	0.013
		1	1032	PD_DoubMutCar		PD_GBA mild, PD_rec PRKN monoallelic	1	47	6	41	0	0.019	0	0.276	0	0.017	0.059	0	0.74	0.477	0.055	0.048	0.068	0.147	0.051	0.003	0.022	0.046	0	0.003	0.131	0.039	0.172	0.003	0.016	0.16	0.023	2.134	0.011	0	0	0.278	0.043	0.041	0.068	0	5.181	0	0.009
		1	1033	PD_DoubMutCar		PD_GBA risk, PD_rec PRKN monoallelic	0	57	6	51	0.158	0.001	0	0.454	0	0.013	0.075	0.052	0.729	0.192	0.072	0.114	0.077	0.179	0.009	0.006	0.031	0.043	0	0	0	0.073	0.204	0	0.009	0.185	0.024	1.385	0.004	0	0.014	0.047	0.011	0	0.095	0	5.694	0	0.014
		2	1034	PD_early		PD_early	1	55	4	51	0	0.011	0	0.384	0	0.053	0.129	0.188	0.849	0.328	0.096	0.065	0.092	0.235	0.102	0.002	0.067	0.047	0	0.005	0	0.066	0.263	0	0.005	0	0.003	1.383	0.005	0	0	0	0.007	0.026	0.084	0	6.321	0.331	0.011
		2	1035	PD_early		PD_early	0	79	3	76	0	0.027	0	0.43	0	0	0.095	0.141	0.736	0.338	0.08	0.066	0.111	0	0.107	0	0.085	0.047	0.389	0	0	0.063	0.257	0	0.019	0	0.008	2.521	0.007	0.024	0	0.107	0.026	0.071	0.08	0	5.197	0.212	0.008
		2	1036	PD_early		PD_early	0	75	3	72	0	0.032	0	0.375	0	0.002	0.117	0.064	0.739	0.158	0.076	0.059	0.098	0.242	0.077	0.003	0	0.048	0	0.004	0	0.074	0.301	0	0.008	0.106	0.013	2.005	0.005	0	0	0.164	0.045	0.029	0.071	0	5.338	0	0.005
		2	1037	PD_early		PD_early	0	29	0	29	0	0.006	0	0.479	0	0.012	0.143	0.106	0.976	0.245	0.126	0.065	0.151	0.232	0.113	0.002	0	0.047	0	0.018	0	0.056	0.278	0	0.005	0.07	0.008	1.975	0.005	0	0	0.011	0.011	0.035	0.073	0	5.343	0	0.006
		2	1038	PD_early		PD_early	0	59	3	56	0	0.025	0	0.426	0	0.011	0.109	0.065	0.759	0.279	0.084	0.048	0.098	0.163	0.08	0.002	0	0.036	0	0.003	0	0.053	0.216	0	0.017	0.139	0.009	1.996	0.004	0	0	0.027	0.01	0.023	0.104	0	5.741	0	0.012
		2	1039	PD_early		PD_early	1	53	5	48	0	0.043	0.07	0.606	0	0.093	0.091	0.058	0.784	0.266	0.098	0.049	0.1	0.194	0.099	0.001	0	0.027	0	0.003	0	0.074	0.254	0.024	0.01	0.148	0.025	1.839	0.003	0	0.013	0	0.011	0.02	0.121	0	5.064	0.172	0.008
		2	1040	PD_early		PD_early	0	76	4	72	0	0.023	0.06	0.498	0	0	0.103	0.03	0.964	0.185	0.128	0.064	0.139	0.216	0.134	0.001	0.075	0.045	0	0.004	0	0.081	0.302	0	0.006	0.119	0.008	1.841	0.004	0	0	0.029	0.004	0.013	0.083	0	6.766	0.243	0.01
		2	1041	PD_early		PD_early	1	51	0	51	0	0.03	0.061	0.475	0	0.023	0.115	0.07	0.72	0.225	0.086	0.056	0.087	0.193	0.072	0.003	0	0.03	0	0.007	0	0.067	0.231	0.012	0.024	0.124	0.021	1.782	0.003	0	0	0.022	0.01	0.01	0.094	0	5.028	0.215	0.016
		2	1042	PD_early		PD_early	0	59	3	56	0	0.03	0	0.338	0	0.022	0.134	0.096	0.933	0.175	0.095	0.065	0.138	0.218	0.099	0.002	0	0.038	0	0.007	0	0.046	0.266	0.019	0.027	0.104	0.013	2.084	0.004	0	0	0.103	0.005	0.032	0.058	0	6.599	0	0.013
		2	1043	PD_early		PD_early	0	65	2	63	0	0.021	0.053	0.467	0	0.004	0.103	0.113	0.879	0.371	0.085	0.037	0.067	0.143	0.095	0.003	0.097	0.073	0.453	0.007	0	0.083	0.19	0	0.027	0.116	0.014	1.544	0.005	0	0	0.158	0.026	0.043	0.087	0	4.736	0	0.015
		2	1044	PD_early		PD_early	0	61	2	59	0	0.006	0	0.46	0	0.021	0.109	0.086	0.814	0.194	0.094	0.069	0.117	0.168	0.088	0.003	0.039	0.059	0	0	0	0.064	0.287	0	0.024	0.145	0.019	3.105	0.038	0	0	0.759	0.097	0.108	0.096	0	7.016	0.108	0.003
		2	1045	PD_early		PD_early	1	66	3	63	0	0.026	0	0.319	0	0.029	0.09	0.095	0.646	0.18	0.081	0.033	0.073	0.17	0.091	0.002	0	0.055	0	0.004	0	0.056	0.187	0	0.018	0.1	0.014	2.789	0.003	0	0	0.063	0.02	0.027	0.064	0	4.419	0.313	0.009
		2	1046	PD_early		PD_early	1	56	3	53	0	0.031	0	0.477	0	0.008	0.094	0	0.808	0.305	0.07	0.05	0.092	0	0.081	0.002	0.046	0.035	0.46	0.004	0	0.054	0.23	0	0.004	0.092	0.006	2.165	0.003	0	0	0	0.005	0.011	0.084	0	4.527	0.162	0.007
		2	1047	PD_early		PD_early	0	65	0	65	0	0.001	0	0.479	0	0.02	0.121	0.103	0.792	0.156	0.117	0.078	0.114	0.285	0.092	0.004	0	0.05	0	0.033	0	0.069	0.322	0	0.014	0	0.017	2.832	0.002	0	0.013	0.05	0.014	0.046	0.081	0	5.185	0	0.006
		2	1048	PD_early		PD_early	0	36	3	33	0	0.001	0	0.56	0	0.004	0.104	0.067	0.81	0.212	0.132	0.051	0.109	0.21	0.102	0.001	0	0.048	0.152	0.008	0	0.055	0.227	0	0.013	0.083	0.005	2.655	0.002	0	0	0.018	0.007	0.017	0.101	0	4.945	0.043	0.008
		2	1049	PD_early		PD_early	0	52	4	48	0	0	0.032	0.424	0	0.035	0.074	0.124	0.734	0.155	0.106	0.052	0.124	0.189	0.072	0.001	0.058	0.036	0	0.004	0.032	0.088	0.297	0	0.009	0.062	0.023	1.912	0.003	0	0	0.025	0.006	0.02	0.133	0	5.799	0.237	0.006
		2	1050	PD_early		PD_early	0	38	5	33	0	0.001	0	0.405	0	0.003	0.109	0.101	0.853	0.209	0.126	0.049	0.086	0.13	0.086	0.001	0.01	0.062	0.298	0.014	0	0.044	0.187	0	0.014	0	0.01	2.055	0.003	0	0	0.023	0.008	0.02	0.109	0	4.555	0	0.007
		2	1051	PD_early		PD_early	1	58	3	55	0	0.017	0	0.404	0	0.037	0.106	0.088	0.705	0.285	0.08	0.041	0.088	0.206	0.07	0.002	0	0.052	0	0.007	0	0.079	0.265	0	0.017	0.121	0.016	1.394	0.002	0	0	0.094	0.023	0.021	0.07	0	5.247	0.299	0.006
		2	411	PD_early		PD_early	1	49	3	46	0	0.004	0	0.473	0	0.034	0.105	0.041	0.789	0.236	0.084	0.043	0.087	0.195	0.072	0.002	0.067	0.038	0.21	0.004	0.022	0.037	0.162	0	0.013	0.126	0.011	2.198	0.009	0	0	0.217	0.038	0.023	0.062	0	6	0.26	0.009
		2	1052	PD_early		PD_early	1	56	4	52	0	0.057	0	0.414	0	0.031	0.117	0.076	0.847	0.204	0.108	0.046	0.087	0.197	0.11	0	0	0.037	0	0.004	0	0.038	0.283	0	0.071	0.165	0.017	2.126	0.049	0	0	0.729	0.1	0.104	0.096	0	6.533	0.288	0.015
		2	1053	PD_early		PD_early	0	51	5	46	0	0.01	0	0.388	0	0.025	0.101	0.14	0.784	0.197	0.08	0.05	0.109	0	0.088	0.002	0	0.039	0	0.004	0	0.05	0.283	0	0.036	0	0.014	2.449	0.021	0	0	0.56	0.076	0.094	0.049	0	5.373	0.246	0.005
		2	1054	PD_early		PD_early	0	59	2	57	0	0.013	0	0.301	0	0.015	0.125	0.077	0.835	0.177	0.104	0.064	0.109	0.167	0.097	0.003	0	0.031	0	0	0	0.056	0.241	0	0.026	0	0.022	1.72	0.003	0	0	0.072	0.022	0.028	0.054	0	6.015	0.24	0.012
		2	1055	PD_early		PD_early	0	52	2	50	0	0.02	0.037	0.423	0	0.01	0.101	0.112	0.742	0.246	0.088	0.039	0.063	0.157	0.098	0.002	0	0.041	0.43	0.004	0	0.036	0.178	0.008	0.04	0.077	0.014	2.383	0.006	0	0.011	0.27	0.008	0.032	0.094	0	5.695	0.412	0.006
		2	1056	PD_early		PD_early	1	55	5	50	0	0.007	0	0.748	0	0	0.116	0.092	0.833	0.419	0.125	0.05	0.08	0.278	0.076	0.003	0	0.064	0.349	0.003	0	0.124	0.239	0	0.006	0.103	0.012	2.071	0.005	0	0.012	0	0.011	0.036	0.099	0	4.046	0.186	0.013
		2	1057	PD_early		PD_early	0	61	2	59	0	0.004	0.057	0.542	0	0.008	0.101	0.079	0.733	0.231	0.089	0.063	0.111	0.213	0.095	0.001	0.01	0.056	0.296	0.009	0.022	0.064	0.335	0	0.016	0.07	0.013	2.11	0.001	0	0.013	0.054	0.008	0.054	0.095	0	4.883	0.221	0.006
		2	1058	PD_early		PD_early	1	50	0	50	0	0.021	0	0.488	0	0.043	0.082	0.081	0.761	0.213	0.115	0.127	0.142	0.214	0.102	0.002	0	0.069	0.226	0.004	0	0.072	0.255	0	0.017	0	0.014	2.064	0.001	0	0.013	0.039	0.009	0.026	0.107	0	6.38	0.18	0.009
		2	1059	PD_early		PD_early	0	53	1	52	0	0	0.039	0.394	0	0.005	0.111	0	0.747	0.16	0.125	0.082	0.085	0.176	0.093	0.002	0	0.049	0	0	0	0.063	0.223	0	0.009	0.066	0.018	1.134	0.009	0	0	0.173	0.033	0	0.082	0	5.618	0.216	0.002
		2	1060	PD_early		PD_early	0	61	3	58	0	0.01	0.034	0.648	0	0.005	0.098	0.103	0.872	0.21	0.12	0.089	0.133	0.213	0.104	0.002	0	0.047	0.528	0.003	0	0.062	0.279	0	0.015	0.092	0.031	3.028	0.007	0	0	0	0.004	0.018	0.151	0	5.733	0	0.005
		2	1061	PD_early		PD_early	0	58	1	57	0	0	0	0.39	0	0.009	0.113	0.113	0.877	0.255	0.099	0.068	0.114	0.221	0.103	0.001	0	0.047	0.212	0.004	0	0.071	0.252	0	0.012	0	0.005	2.566	0.003	0	0	0.051	0.009	0.02	0.071	0	5.13	0.117	0.028
		2	1062	PD_early		PD_early	0	57	2	55	0	0.002	0.04	0.403	0	0	0.16	0	0.761	0.247	0.059	0.043	0.102	0.155	0.082	0.002	0	0.036	0	0.007	0	0.041	0.241	0	0.018	0	0.021	2.495	0.006	0	0	0	0.008	0.018	0.062	0	6.023	0.211	0.013
		2	1063	PD_early		PD_early	0	50	3	47	0	0.009	0	0.471	0	0.008	0.133	0.099	0.81	0.193	0.094	0.133	0.212	0.293	0.108	0.004	0	0.047	0.399	0.008	0	0.101	0.405	0	0.031	0	0.031	2.467	0.006	0	0	0	0.007	0.022	0.137	0	5.955	0	0.005
		2	1064	PD_early		PD_early	0	59	4	55	0	0.01	0	0.454	0	0.007	0.171	0.065	0.876	0.235	0.126	0.086	0.136	0.226	0.103	0.002	0	0.061	0.261	0.004	0	0.056	0.252	0	0.033	0.088	0.028	2.736	0.003	0	0	0.101	0.013	0.022	0.079	0	6.331	0	0.01
		3	338	PD_early		PD_early	0	65	4	61	2.074	0.042	0	0.727	0	0	0.16	0.129	1.011	0.315	0.117	0.053	0.182	0	0.006	0.008	0	0.068	0	0.009	0	0.068	0.366	0	0.024	0	0.025	2.815	0.006	0	0	0	0.016	0.024	0.127	0	6.869	0.213	0.017
		3	403	PD_early		PD_early	1	49	3	46	0.051	0.012	0.022	0.387	0	0.013	0.081	0.039	0.563	0.251	0.065	0.025	0.048	0.242	0.074	0.002	0.076	0.021	0.385	0.002	0	0.044	0.151	0	0.011	0.142	0.017	1.357	0.002	0.007	0	0.031	0.006	0.013	0.055	0	4.584	0.126	0.013
		3	364	PD_early		PD_early	0	59	3	56	0	0.005	0	0.493	0	0.023	0.101	0.069	0.803	0.303	0.092	0.044	0.138	0	0.057	0.004	0.012	0.051	0	0	0.101	0.053	0.288	0	0.003	0	0.01	2.107	0.002	0	0	0.034	0.003	0.018	0.131	0	6.035	0	0.021
		3	375	PD_early		PD_early	1	54	4	50	0.425	0.052	0	0.513	0	0.027	0.067	0.183	0.623	0.295	0.086	0.036	0.094	0.149	0.044	0.008	0	0.056	0	0.003	0	0.069	0.279	0	0.049	0	0.015	2.52	0.003	0	0	0.067	0.002	0.05	0.094	0	6.582	0	0.021
		3	328	PD_early		PD_early	1	67	4	63	0.76	0.016	0	0.382	0	0.015	0.078	0	0.68	0.289	0.079	0.025	0.058	0	0.042	0.006	0.016	0.069	0.447	0	0	0.052	0.194	0	0.019	0.181	0.011	2.624	0.003	0	0	0	0.001	0.026	0.067	0	5.688	0	0.01
		3	302	PD_early		PD_early	0	80	1	79	0	0.001	0.1	0.324	0	0.03	0.101	0.03	0.701	0.246	0.153	0.012	0.087	0	0.054	0.004	0.012	0.063	0	0.003	0	0.053	0.231	0.018	0.028	0.131	0.006	2.745	0.017	0	0	0.486	0.043	0.05	0.042	0	5.308	0	0.017
		3	412	PD_early		PD_early	1	47	1	46	0.686	0.028	0.026	0.368	0	0.015	0.06	0	0.64	0.239	0.065	0.027	0.068	0.208	0.068	0.005	0.059	0.019	0	0.001	0.164	0.049	0.17	0	0.013	0.119	0.014	1.19	0.001	0	0	0.02	0.007	0.009	0.044	0	4.2	0.131	0.011
		3	337	PD_early		PD_early	0	65	3	62	5.685	0.007	0.015	0.553	0	0.006	0.104	0.171	0.806	0	0.012	0.057	0.159	0	0.003	0.002	0.035	0.113	0	0.014	0	0.051	0.281	0	0.064	0.072	0.008	3.644	0.007	0	0	0.222	0.005	0	0.057	0	4.981	0.255	0.017
		3	309	PD_early		PD_early	0	78	2	76	0	0.029	0.05	0.39	0	0.006	0.122	0.076	0.583	0.198	0.074	0.044	0.08	0.174	0.064	0.008	0.107	0.053	0	0.002	0.14	0.068	0.204	0.008	0.017	0.241	0.016	1.808	0.001	0.002	0	0.062	0.012	0.023	0.057	0	4.571	0.138	0.022
		3	313	PD_early		PD_early	0	73	0	73	0.128	0.019	0	0.438	0	0.011	0.118	0.153	0.643	0.238	0.059	0.054	0.085	0.197	0.053	0.006	0.055	0.061	0.235	0.003	0.208	0.061	0.226	0	0.008	0.146	0.013	2.138	0.002	0	0	0.03	0.02	0.013	0.134	0	5.246	0	0.029
		3	393	PD_early		PD_early	0	52	5	47	0	0.049	0.065	0.462	0	0	0.113	0	0.71	0.259	0.088	0.035	0.064	0.168	0.082	0.004	0.056	0.023	0.302	0	0.216	0.043	0.191	0.003	0.015	0.211	0.009	1.56	0.002	0	0	0.068	0.009	0.022	0.071	0	5.163	0.152	0.017
		3	301	PD_early		PD_early	0	85	2	83	0	0.039	0	0.514	0	0	0.102	0.092	0.697	0.277	0.107	0.063	0.068	0.187	0.085	0.004	0	0.062	0.217	0.004	0	0.084	0.249	0.011	0.023	0.171	0.02	3.175	0.009	0.012	0	0.163	0.033	0.045	0.033	0	4.575	0.282	0.016
		3	395	PD_early		PD_early	0	52	5	47	0	0.008	0	0.44	0	0.018	0.072	0	0.535	0.193	0.053	0.023	0.084	0	0.037	0.002	0	0.035	0	0.005	0.132	0	0.193	0.298	0.007	0	0.002	1.491	0.003	0	0	0.019	0	0.016	0.026	0	5.017	0	0.006
		3	354	PD_early		PD_early	0	60	2	58	0	0.037	0	0.549	0	0.019	0.131	0.094	0.95	0.327	0.121	0.159	0.195	0.311	0.081	0.011	0.039	0.075	0	0.006	0.13	0.084	0.368	0	0.036	0.116	0.027	1.961	0.007	0	0	0.142	0.029	0.025	0.109	0	7.229	0	0.009
		3	389	PD_early		PD_early	0	52	1	51	0	0.033	0	0.358	0	0.039	0.098	0.059	0.69	0.432	0.069	0.035	0.083	0.156	0.071	0.006	0.065	0.047	0.17	0.002	0.098	0.049	0.2	0.174	0.037	0.141	0.019	1.938	0.002	0.01	0	0	0.004	0.023	0.087	0.395	5.663	0	0.009
		3	410	PD_early		PD_early	1	48	2	46	0	0.021	0	0.382	0	0.03	0.056	0.031	0.615	0.316	0.068	0.051	0.096	0.193	0.007	0.001	0.011	0.06	0	0.005	0	0.061	0.213	0	0.011	0.123	0.013	1.885	0.003	0	0	0.066	0.008	0.014	0.049	0	4.746	0	0.012
		3	326	PD_early		PD_early	1	68	4	64	0	0.043	0	0.502	0	0.1	0.039	0	0.732	0.385	0.111	0.061	0.099	0.176	0.053	0.007	0.013	0.066	0	0.009	0	0.075	0.26	0	0.032	0.179	0	2.152	0.012	0	0	0.489	0.039	0.049	0.084	0	7.815	0	0.031
		3	396	PD_early		PD_early	1	51	4	47	0	0.033	0	0.295	0	0.051	0.065	0.149	0.624	0.38	0.093	0.043	0.075	0.149	0.072	0.004	0.012	0.066	0	0.002	0.026	0.039	0.213	0	0.021	0.147	0.018	3.09	0.004	0	0	0.087	0.008	0.034	0.076	0	4.497	0	0.023
		3	336	PD_early		PD_early	1	65	1	64	0.033	0.007	0	0.392	0	0.026	0.084	0.08	0.574	0.19	0.097	0.058	0.096	0.132	0.048	0.004	0.013	0.054	0	0.007	0	0.051	0.236	0	0.011	0.147	0.002	3.33	0.009	0	0	0.278	0.011	0.048	0.093	0	5.111	0	0.008
		3	341	PD_early		PD_early	1	64	3	61	0	0.095	0	0.591	0	0.025	0.105	0.095	0.904	0.761	0.079	0.038	0.059	0	0.061	0.004	0	0.081	0	0.007	0	0.056	0.204	0	0.029	0.23	0.011	3.42	0.003	0	0.016	0.029	0.006	0.018	0.147	0	6.256	0	0.039
		3	365	PD_early		PD_early	0	59	5	54	0	0.025	0.048	0.708	0	0.018	0.132	0.141	0.82	0.387	0.097	0.049	0.121	0.18	0.092	0.006	0.043	0.07	0.328	0.003	0.211	0.071	0.287	0	0.013	0.155	0.012	2.915	0.004	0	0	0.061	0.008	0.04	0.116	0	4.851	0	0.04
		3	388	PD_early		PD_early	1	52	2	50	0	0.018	0	0.517	0	0.051	0.075	0.092	0.747	0.416	0.126	0.09	0.174	0.194	0.055	0.005	0.03	0.064	0.213	0.005	0.035	0.063	0.252	0	0.007	0.171	0.011	2.625	0.007	0	0	0.153	0.004	0.046	0.083	0	5.733	0	0.08
		3	391	PD_early		PD_early	1	52	3	49	0	0.109	0	0.516	0	0.038	0.058	0.124	0.58	0.234	0.103	0.022	0	0.173	0.058	0.006	0.055	0.045	0	0	0.032	0.052	0.254	0	0.008	0.128	0.025	3.882	0.005	0	0.013	0	0.002	0.016	0.031	0	5.212	0	0.008
		3	400	PD_early		PD_early	0	49	3	46	0	0.039	0.027	0.396	0	0.059	0.087	0.066	0.682	0.229	0.083	0.066	0.133	0.191	0.083	0.005	0.039	0.045	0	0.004	0.252	0.056	0.213	0.017	0.004	0.188	0.012	2.425	0.003	0	0	0.029	0.002	0.02	0.094	0	6.521	0	0.008
		3	372	PD_early		PD_early	1	56	3	53	0	0.032	0	0.657	0	0.034	0.087	0.146	0.694	0.612	0.096	0.037	0.136	0.193	0.054	0.005	0.026	0.086	0.173	0.004	0.072	0.058	0.274	0.017	0.003	0.229	0.017	3.812	0.005	0	0	0.06	0.003	0.023	0.062	0	4.356	0	0.017
		3	329	PD_early		PD_early	0	67	1	66	0	0.052	0	0.462	0	0.01	0.087	0.103	0.843	0.257	0.136	0.063	0.085	0.17	0.073	0.005	0	0.056	0	0.008	0	0.057	0.238	0	0.086	0.152	0.025	2.943	0.014	0	0	0.126	0.005	0.054	0.091	0	7.158	0	0.032
		3	312	PD_early		PD_early	1	74	1	73	0	0.025	0.057	0.355	0	0.024	0.057	0	0.635	0.339	0.069	0.047	0.071	0.168	0.043	0.004	0.008	0.046	0	0.002	0.088	0.036	0.182	0.062	0.015	0.211	0.022	2.039	0.025	0	0	0.325	0.005	0.037	0.079	0	5.466	0.299	0.01
		3	340	PD_early		PD_early	1	65	2	63	0	0.018	0.043	0.508	0	0.073	0.063	0.117	0.713	0.373	0.181	0.031	0.134	0	0.051	0.005	0.013	0.05	0	0.013	0	0.063	0.25	0	0.025	0	0.004	3.777	0.007	0	0	0.049	0.006	0	0.106	0	5.638	0	0.009
		3	404	PD_early		PD_early	0	49	2	47	0	0.007	0.065	0.681	0	0.008	0.126	0.074	0.85	0.396	0.095	0.098	0.173	0.266	0.108	0.007	0.092	0.078	0	0.007	0.198	0.092	0.299	0.013	0.003	0.159	0.015	2.544	0.003	0	0	0.041	0.003	0.021	0.099	0	5.924	0	0.009
		3	323	PD_early		PD_early	0	70	5	65	0	0.013	0.034	0.472	0	0.006	0.091	0.153	0.805	0.27	0.11	0.111	0.24	0.232	0.092	0.005	0.098	0.056	0.3	0.013	0.171	0.082	0.368	0.02	0.014	0.143	0.012	2.699	0.001	0	0	0.018	0.017	0.064	0.109	0	5.505	0.204	0.011
		3	331	PD_early		PD_early	1	66	2	64	0	0.026	0	0.404	0	0.053	0.072	0.067	0.665	0.206	0.098	0.029	0.066	0.134	0.056	0.004	0.018	0.042	0	0.004	0	0.083	0.157	0.021	0.007	0.14	0.007	1.92	0.002	0	0	0.033	0.005	0.01	0.086	0	5.376	0	0.007
		3	361	PD_early		PD_early	0	59	2	57	0	0.077	0.028	0.561	0	0.035	0.079	0	0	0.14	0.069	0	0	0.157	0.039	0.004	0	0.035	0	0	0	0.039	0.196	0	0.009	0	0.021	2.469	0.003	0	0	0.023	0.003	0	0.119	0	3.986	0	0.004
		3	304	PD_early		PD_early	0	79	3	76	0	0.009	0.015	0.411	0	0.008	0.091	0.083	0.818	0.327	0.074	0.049	0.125	0.226	0.061	0.008	0.099	0.06	0	0.006	0.199	0.073	0.255	0.016	0.034	0.155	0.041	1.694	0.008	0	0	0.122	0.053	0.032	0.068	0	5.291	0	0.029
		3	314	PD_early		PD_early	0	73	0	73	0	0.008	0.07	0.559	0	0.013	0.124	0.114	0.611	0.245	0.059	0.057	0.079	0.159	0.09	0.004	0	0.059	0	0.003	0	0.061	0.232	0	0.005	0.109	0.01	2.977	0.001	0	0	0.073	0.013	0.02	0.203	0	6.636	0	0.026
		3	324	PD_early		PD_early	0	69	4	65	0	0.041	0.025	0.531	0	0.012	0.121	0.099	0.64	0.289	0.076	0.067	0.155	0.192	0.052	0.01	0.018	0.08	0	0.001	0.209	0.064	0.272	0	0.017	0.2	0.026	2.554	0.001	0	0	0.035	0.028	0.022	0.112	0	5.231	0	0.028
		3	325	PD_early		PD_early	1	69	2	67	0	0.024	0	0.323	0	0.019	0.039	0	0.591	0.18	0.05	0.037	0.055	0.2	0.043	0.007	0.033	0.048	0.426	0.002	0.15	0.079	0.162	0	0.011	0.142	0.024	1.157	0.001	0.006	0.01	0.056	0.019	0.022	0.038	0	4.129	0.156	0.014
		3	399	PD_early		PD_early	0	50	3	47	0.047	0.004	0.033	0.336	0	0.007	0.072	0.053	0.724	0.244	0.087	0.038	0.115	0.226	0.054	0.008	0.023	0.042	0	0.002	0.029	0.043	0.25	0.018	0.008	0.138	0.012	2.194	0.004	0	0	0.062	0.006	0.013	0.079	0	4.663	0.224	0.006
		3	383	PD_early		PD_early	1	53	1	52	0	0.003	0.037	0.44	0	0.033	0.072	0.148	0.57	0.625	0.062	0.014	0.072	0.162	0.04	0.004	0	0.047	0	0.003	0	0.062	0.197	0	0.019	0.135	0.009	2.208	0.003	0	0	0	0.005	0.022	0.079	0	6.066	0	0.01
		3	367	PD_early		PD_early	1	58	5	53	0	0.021	0	0.286	0	0.009	0.084	0.095	0.421	0.275	0.052	0.034	0.068	0.106	0.033	0.003	0.043	0.065	0.109	0.005	0.064	0.037	0.125	0.004	0.036	0.116	0.023	1.213	0.006	0	0.01	0.085	0.016	0.04	0.043	0	4.192	0	0.089
		3	334	PD_early		PD_early	1	66	1	65	0	0.007	0	0.482	0	0.002	0.112	0.116	0.812	0.39	0.107	0.04	0.117	0	0.064	0.005	0	0.074	0	0.008	0	0.052	0.303	0	0.071	0.111	0.016	3.14	0.013	0	0	0.423	0.064	0	0.09	0	7.24	0	0.02
		3	386	PD_early		PD_early	1	53	2	51	0	0.039	0	0.414	0	0.029	0.084	0.105	0.753	0.282	0.09	0.044	0.098	0.208	0.06	0.005	0.029	0.053	0	0.005	0	0.062	0.228	0.02	0.009	0.182	0.016	2.923	0.008	0	0	0.15	0.012	0.017	0.065	0	5.964	0	0.009
		3	311	PD_early		PD_early	1	75	3	72	0.07	0.036	0.044	0.401	0	0.023	0.068	0.102	0.719	0.317	0.071	0.048	0.083	0.239	0.055	0.004	0	0.069	0.216	0.004	0.11	0.065	0.235	0	0.008	0.126	0.014	2.13	0.002	0	0	0.043	0.002	0.012	0.046	0	6.785	0	0.016
		2	1065	PD_early		PD_early	0	54	4	50	0	0.028	0.039	0.618	0	0	0.152	0.216	0.605	0.279	0.069	0.081	0.158	0.235	0.072	0.005	0	0.112	0	0.016	0	0.061	0.279	0	0.007	0.167	0.002	2.827	0.004	0	0.015	0	0.005	0.04	0.113	0	5.983	0	0.011
		2	1066	PD_early		PD_early	0	44	0	44	0	0.002	0.041	0.464	0	0.036	0.093	0.065	0.789	0.191	0.104	0.056	0.134	0.173	0.09	0.001	0	0.019	0	0.002	0.027	0.048	0.211	0	0.009	0	0.008	2.479	0.004	0	0	0	0.007	0.011	0.094	0	6.085	0	0.009
		2	1067	PD_early		PD_early	1	52	4	48	0	0.016	0.045	0.494	0	0.024	0.07	0.071	0.833	0.167	0.082	0.04	0.097	0.234	0.075	0.002	0	0.046	0	0.004	0	0.093	0.249	0.011	0.007	0.052	0.018	2	0.003	0	0	0	0.009	0.02	0.076	0	5.848	0.308	0.012
		2	1068	PD_early		PD_early	0	81	5	76	0	0.108	0	0.329	0	0.022	0.11	0.097	0.668	0.108	0.059	0.09	0.12	0.21	0.06	0.003	0	0.05	0	0.004	0	0.074	0.29	0.005	0.061	0.096	0.015	1.616	0.001	0	0	0.087	0.018	0.034	0.086	0	5.781	0.205	0.005
		1	1069	PD_early		PD_early	0	44	3	41	0	0.024	0	0.468	0.029	0.029	0.071	0.084	0.717	0.245	0.097	0.05	0.098	0.17	0.069	0.005	0.053	0.046	0	0	0.257	0.05	0.203	0	0.009	0.116	0.015	2.426	0.001	0	0.014	0.054	0.013	0.019	0.083	0	5.629	0.383	0.006
		1	1070	PD_early		PD_early	0	62	4	58	0.037	0.011	0	0.468	0	0.025	0.094	0.121	0.561	0.196	0.072	0.061	0.1	0.288	0.018	0.002	0.074	0.039	0.322	0.001	0	0.103	0.258	0.014	0.028	0	0.031	1.174	0.005	0	0	0.037	0.002	0.034	0.022	0	4.503	0.208	0.013
		1	1071	PD_early		PD_early	0	66	3	63	0	0.01	0.055	0.41	0	0.007	0.104	0.142	0.788	0.278	0.094	0.057	0.135	0.204	0.074	0.005	0.044	0.053	0.214	0	0.157	0.067	0.235	0.004	0.01	0.227	0.024	2.977	0.002	0	0	0.1	0.012	0.033	0.068	0	5.955	0.223	0.013
		1	1072	PD_early		PD_early	1	76	5	71	0	0.023	0.054	0.303	0.055	0.015	0.083	0.08	0.778	0.401	0.085	0.045	0.083	0.197	0.08	0.006	0.031	0.055	0	0.001	0.219	0.064	0.207	0	0.02	0.168	0.016	1.159	0.002	0	0	0.062	0.026	0.032	0.043	0	5.075	0.344	0.006
		1	1073	PD_early		PD_early	0	68	0	68	0	0.018	0.011	0.355	0	0.014	0.106	0.067	0.674	0.193	0.093	0.071	0.118	0.26	0.057	0.006	0	0.046	0.166	0.002	0.056	0.066	0.32	0.005	0.011	0.206	0.018	1.394	0.012	0	0.011	0.163	0.1	0.035	0.064	0	5.691	0.175	0.013
		1	1074	PD_early		PD_early	0	55	4	51	0	0.011	0	0.43	0	0.01	0.107	0.096	0.67	0.263	0.05	0.06	0.087	0.168	0.073	0.004	0.063	0.027	0	0.004	0.203	0.054	0.205	0	0.05	0.171	0.014	2.658	0.003	0	0	0.036	0.017	0.039	0.151	0	6.792	0.223	0.019
		1	1075	PD_early		PD_early	0	67	1	66	0	0.003	0.046	0.562	0	0.041	0.071	0.052	0.705	0.228	0.086	0.07	0.095	0.224	0.107	0.003	0	0.04	0.226	0.004	0	0.072	0.227	0	0.023	0.107	0.024	1.672	0.003	0	0	0.052	0.004	0.031	0.107	0	6.355	0.193	0.025
		1	1076	PD_early		PD_early	0	41	2	39	0.024	0.01	0.033	0.317	0	0	0.121	0.059	0.601	0.19	0.083	0.063	0.109	0.235	0.062	0.003	0	0.048	0	0.003	0.03	0.041	0.197	0	0.015	0.139	0.022	2.835	0.007	0	0	0.139	0.011	0.035	0.07	0	5.544	0.171	0.013
		1	1077	PD_early		PD_early	0	63	3	60	0.07	0.01	0.043	0.503	0.049	0.008	0.112	0.079	0.679	0.246	0.105	0.064	0.095	0.173	0.065	0.006	0.029	0.058	0.229	0.003	0.103	0.063	0.24	0.006	0.006	0.198	0.02	2.402	0.005	0	0	0.035	0.005	0.02	0.125	0	5.97	0.445	0.01
		1	1078	PD_early		PD_early	1	70	4	66	0	0.028	0.052	0.443	0.061	0.003	0.099	0.037	0.825	0.284	0.084	0.042	0.069	0.144	0.081	0.006	0.08	0.055	0.298	0.004	0.122	0.079	0.172	0.026	0.009	0.236	0.018	2.293	0.002	0	0.013	0.106	0.003	0.012	0.077	0	5.878	0.392	0.022
		1	1079	PD_early		PD_early	1	58	1	57	0.059	0.015	0.046	0.488	0	0.014	0.089	0.053	0.691	0.247	0.082	0.064	0.082	0.216	0.063	0.006	0.076	0.052	0	0	0.031	0.048	0.214	0	0.01	0.204	0.012	2.972	0.003	0	0.014	0.038	0.005	0.011	0.108	0	5.292	0.249	0.028
		1	1080	PD_early		PD_early	0	66	3	63	0.16	0.018	0	0.525	0	0.003	0.107	0.216	0.732	0.388	0.12	0.05	0.165	0.324	0.091	0.005	0.123	0.098	0.187	0.003	0.17	0.06	0.273	0.015	0.008	0.199	0.03	2.85	0.005	0.021	0	0.061	0.006	0.025	0.048	0	5.046	0.328	0.022
		1	1081	PD_early		PD_early	0	52	3	49	0.126	0.006	0.027	0.467	0	0.005	0.117	0.112	0.677	0.255	0.068	0.072	0.09	0.222	0.026	0.007	0.046	0.059	0.181	0.004	0.154	0.065	0.26	0	0.003	0.114	0.009	3.668	0.004	0	0.013	0.017	0.002	0.01	0.114	0	5.373	0	0.008
		1	1082	PD_early		PD_early	1	42	1	41	0	0.019	0.034	0.484	0	0.005	0.074	0.035	0.79	0.468	0.097	0.037	0.061	0.166	0.053	0.007	0.058	0.066	0	0.004	0.193	0.056	0.157	0	0.008	0.124	0.021	2.339	0.004	0	0.013	0.029	0.003	0.021	0.099	0	4.788	0	0.013
		1	1083	PD_early		PD_early	0	69	2	67	0	0.063	0.021	0.512	0.058	0.048	0.109	0.102	0.901	0.287	0.093	0.071	0.147	0.291	0.086	0.009	0.124	0.065	0.324	0.001	0.265	0.064	0.25	0	0.01	0.158	0.03	2.668	0.002	0	0	0.041	0.001	0.022	0.091	0	9.255	0	0.023
		1	1084	PD_early		PD_early	0	69	3	66	0	0.016	0	0.345	0.059	0.028	0.1	0.11	0.804	0.236	0.086	0.059	0.124	0.208	0.07	0.005	0.046	0.065	0	0.003	0.136	0.07	0.268	0	0.011	0.164	0.016	1.576	0.003	0	0.012	0.057	0.029	0.022	0.07	0	5.846	0.245	0.005
		1	1085	PD_early		PD_early	0	57	2	55	0.297	0.003	0.039	0.362	0	0.01	0.081	0.109	0.866	0.251	0.071	0.054	0.081	0.224	0.082	0.005	0.106	0.045	0	0.006	0.047	0.047	0.234	0	0.005	0.145	0.025	1.887	0.002	0	0	0	0.008	0.012	0.078	0	4.598	0.15	0.043
		1	1086	PD_early		PD_early	0	52	1	51	0	0.004	0.036	0.347	0	0.006	0.096	0	0.784	0.234	0.081	0.046	0.083	0.224	0.05	0.005	0	0.049	0	0	0.069	0.034	0.22	0	0.02	0.172	0.019	2.308	0.002	0	0	0.073	0.012	0.06	0.056	0	4.818	0	0.013
		1	1087	PD_early		PD_early	0	61	2	59	0	0.025	0.033	0.464	0	0.011	0.103	0.162	0.566	0.214	0.076	0.07	0.099	0.289	0.052	0.004	0	0.039	0.14	0	0	0.052	0.294	0	0.017	0.164	0.019	2.912	0.006	0	0.013	0.11	0.015	0.022	0.131	0	10.24	0.311	0.008
		1	1088	PD_early		PD_early	0	52	2	50	0	0.024	0	0.627	0	0.016	0.103	0	0.731	0.303	0.084	0.076	0.147	0.26	0.108	0.005	0	0.061	0.279	0.009	0.189	0.074	0.305	0.01	0.003	0.145	0.024	3.137	0.004	0	0	0	0.004	0.018	0.189	0	5.866	0	0.01
		2	1089	PD_GBA	PD_GBA mild	PD_GBA mild	1	55	9	46	0	0.003	0	0.418	0	0.021	0.077	0.067	0.944	0.347	0.142	0.045	0.09	0.231	0.124	0.001	0.048	0.037	0	0.004	0	0.062	0.282	0	0.011	0	0.013	2.147	0.006	0	0.015	0.03	0.015	0.017	0.082	0	5.401	0.212	0.058
		2	1090	PD_GBA	PD_GBA_severe	PD_GBA severe_GBA VUS	1	55	5	50	0	0.036	0.033	0.358	0	0.004	0.115	0.047	0.81	0.284	0.074	0.042	0.081	0.183	0.07	0.003	0	0.033	0	0.002	0	0.045	0.195	0.139	0.018	0.082	0.016	2.113	0.001	0	0	0.085	0.01	0.008	0.069	0	5.887	0.405	0.002
		2	370	PD_GBA	PD_GBA risk	PD_GBA risk	1	56	4	52	0	0.01	0	0.34	0	0.034	0.097	0.099	0.832	0.188	0.142	0.039	0.077	0.206	0.086	0.002	0.047	0.038	0	0.004	0	0.082	0.261	0	0.041	0.106	0.017	1.986	0.011	0	0	0.141	0.036	0.033	0.087	0	5.561	0.203	0.021
		2	409	PD_GBA	PD_GBA VUS	PD_GBA VUS	0	48	6	42	0	0.003	0	0.488	0	0.017	0.106	0.18	0.782	0.156	0.093	0.103	0.126	0.204	0.088	0.001	0	0.048	0	0.004	0	0.066	0.31	0	0.017	0	0.029	2.958	0.004	0	0	0.049	0.017	0.012	0.146	0	6.267	0	0.002
		2	1091	PD_GBA	PD_GBA risk	PD_GBA risk	1	46	3	43	0	0.01	0	0.516	0	0.011	0.075	0.058	0.797	0.237	0.11	0.052	0.072	0.188	0.094	0.003	0	0.046	0.283	0	0	0.058	0.208	0	0.014	0.171	0.02	2.806	0.002	0	0.013	0	0.009	0.014	0.091	0	4.119	0.197	0.008
		2	1092	PD_GBA	PD_GBA risk	PD_GBA risk	1	67	5	62	0	0.02	0.063	0.328	0	0.032	0.083	0	0.685	0.493	0.069	0.07	0.069	0.087	0.08	0.002	0	0.052	0.297	0.004	0	0.063	0.177	0.025	0.027	0.178	0.008	2.542	0.003	0.027	0	0.147	0.021	0.027	0.061	0	4.689	0.307	0.016
		3	307	PD_GBA	PD_GBA risk	PD_GBA risk	0	79	9	70	0.107	0.055	0.029	0.403	0	0.003	0.101	0.039	0.701	0.235	0.052	0.031	0.085	0.189	0.051	0.009	0.038	0.042	0	0.006	0.158	0.069	0.244	0	0.014	0.196	0.013	1.984	0.003	0	0.013	0.068	0.014	0.018	0.092	0	5.314	0	0.022
		3	387	PD_GBA	PD_GBA mild	PD_GBA mild	1	53	16	37	0.064	0.009	0	0.447	0	0.029	0.039	0.248	0.666	0.315	0.079	0.079	0.152	0	0.052	0.005	0.101	0.076	0.489	0.003	0.108	0.066	0.204	0.015	0.005	0.129	0.03	3.286	0.003	0.029	0.011	0	0.006	0.032	0.104	0	7.447	0	0.005
		3	381	PD_GBA	PD_GBA risk	PD_GBA risk	1	55	8	47	0	0.041	0	0.393	0	0.005	0.087	0.029	0.815	0.298	0.081	0.025	0.061	0.148	0.061	0.007	0.011	0.031	0.26	0.009	0.067	0.044	0.198	0.004	0.018	0.292	0.017	2.248	0.017	0	0.014	0.155	0.042	0.036	0.097	0	7.118	0	0.01
		3	373	PD_GBA	PD_GBA mild	PD_GBA mild	0	57	12	45	0.057	0.014	0	0.387	0	0.004	0.1	0	0.542	0.169	0.057	0.045	0.117	0.162	0.063	0.006	0.066	0.047	0	0.003	0	0.041	0.176	0.012	0.016	0.117	0.006	1.803	0.002	0	0	0.05	0.012	0.01	0.086	0	4.175	0.162	0.008
		3	321	PD_GBA	PD_GBA mild	PD_GBA mild	1	70	8	62	0.112	0.024	0	0.393	0.068	0.014	0.071	0.217	0.708	0.459	0.082	0.041	0.064	0.149	0.05	0.005	0.056	0.067	0	0.005	0.093	0.077	0.181	0.106	0.036	0.191	0.022	3.752	0.003	0	0.014	0.275	0.017	0.072	0.085	0	5.464	0	0.009
		3	371	PD_GBA	PD_GBA risk	PD_GBA risk	0	56	16	40	0.835	0.013	0	0.531	0	0.015	0.062	0.042	0.61	0.393	0.033	0.044	0.089	0.179	0.054	0.005	0.041	0.052	0	0.001	0.199	0.047	0.222	0	0.006	0.143	0.011	2.208	0.004	0	0.009	0.027	0.011	0.01	0.109	0	4.557	0	0.016
		3	368	PD_GBA	PD_GBA risk	PD_GBA risk	0	56	10	46	0.123	0.04	0.036	0.63	0	0.004	0.11	0.063	0.833	0.244	0.101	0.063	0.104	0	0.017	0.011	0.027	0.05	0	0.01	0.327	0.061	0.341	0	0.04	0.166	0.039	1.952	0.002	0	0	0.039	0.008	0.023	0.164	0	7.849	0	0.015
		3	377	PD_GBA	PD_GBA risk	PD_GBA risk	1	53	5	48	0.374	0.014	0.029	0.521	0	0	0.081	0.054	0.727	0.306	0.08	0.051	0.079	0.218	0.054	0.005	0.041	0.04	0	0.003	0.132	0.096	0.212	0	0.003	0.192	0.008	1.66	0.002	0	0	0.032	0.005	0.026	0.064	0	3.425	0	0.025
		3	384	PD_GBA	PD_GBA mild	PD_GBA mild	0	52	3	49	0.212	0.038	0.03	0.337	0	0.019	0.112	0.066	0.568	0.3	0.07	0.034	0.087	0.209	0.039	0.005	0.01	0.058	0.158	0.002	0.04	0.037	0.234	0	0.006	0.179	0.014	1.772	0.002	0	0	0.103	0.003	0.034	0.081	0	5.433	0	0.315
		3	315	PD_GBA	PD_GBA risk	PD_GBA risk	0	71	5	66	0.187	0.02	0	0.505	0	0.006	0.118	0.037	0.751	0.259	0.075	0.043	0.076	0.213	0.048	0.01	0.033	0.035	0.348	0.008	0.067	0.051	0.235	0.017	0.011	0.193	0.015	2.417	0.005	0.012	0	0.081	0.008	0.012	0.099	0	5.215	0.235	0.017
		3	380	PD_GBA	PD_GBA mild	PD_GBA mild	0	53	18	35	0.101	0.015	0.023	0.584	0	0.035	0.093	0.186	0.618	0.207	0.091	0.093	0.173	0.234	0.06	0.006	0.043	0.066	0.289	0.006	0	0.088	0.419	0	0.007	0.155	0.017	3.093	0.005	0	0	0.073	0.003	0.02	0.191	0	10.1	0	0.014
		3	348	PD_GBA	PD_GBA risk	PD_GBA risk	1	61	20	41	0	0.02	0	0.6	0	0.002	0.104	0.105	0.678	0.22	0.083	0.058	0.095	0.162	0.023	0.005	0	0.071	0	0.006	0	0.061	0.199	0	0.015	0	0.017	2.112	0.003	0	0.012	0	0.033	0.016	0.105	0	5.712	0	0.008
		3	401	PD_GBA	PD_GBA risk	PD_GBA risk	0	49	3	46	0.654	0.022	0	0.517	0	0.01	0.077	0.146	0.785	0.341	0.09	0.068	0.153	0.2	0.022	0.007	0.055	0.058	0.417	0.003	0	0.059	0.425	0	0.034	0.189	0.016	1.898	0.003	0	0	0.075	0.026	0.048	0.098	0	5.39	0	0.024
		3	349	PD_GBA	PD_GBA VUS	PD_GBA VUS	0	62	6	56	0.376	0.012	0	0.422	0	0	0.129	0.119	0.751	0.336	0.079	0.076	0.14	0	0.05	0.006	0	0.086	0	0.005	0	0.089	0.361	0	0.041	0.104	0.036	2.518	0.006	0	0	0.11	0.022	0	0.104	0	6.151	0	0.02
		3	342	PD_GBA	PD_GBA risk	PD_GBA risk	0	65	5	60	0.74	0.025	0	0.345	0	0	0.084	0.121	0.607	0.311	0.071	0.028	0.068	0.155	0.059	0.005	0	0.044	0	0.003	0.097	0.055	0.168	0	0.011	0.211	0.007	1.743	0.008	0	0	0.213	0.002	0.066	0.067	0	5.451	0.141	0.008
		3	394	PD_GBA	PD_GBA mild	PD_GBA mild	1	52	5	47	0	0.019	0	0.237	0	0.018	0.073	0.054	0.453	0.3	0.066	0.03	0.054	0.195	0.047	0.004	0	0.037	0	0.002	0	0.04	0.11	0.021	0.007	0.125	0.007	2.249	0.007	0	0	0.056	0.021	0.027	0.043	0	3.375	0	0.015
		3	322	PD_GBA	PD_GBA mild	PD_GBA mild	1	71	9	62	0.048	0.037	0.032	0.347	0	0.01	0.055	0.039	0.598	0.265	0.061	0.032	0.038	0.151	0.049	0.005	0.007	0.036	0.271	0	0.094	0.037	0.109	0.006	0.023	0.163	0.025	1.455	0	0	0	0.072	0.004	0.015	0.074	0	5.52	0.199	0.004
		3	398	PD_GBA	PD_GBA mild	PD_GBA mild	0	50	1	49	0	0.01	0.037	0.591	0	0.012	0.092	0.081	0.773	0.298	0.086	0.056	0.16	0.256	0.056	0.006	0	0.048	0.21	0.004	0.08	0.051	0.353	0	0.015	0.149	0.016	4.104	0.007	0	0	0.07	0.006	0	0.041	0	5.696	0	0.008
		3	390	PD_GBA	PD_GBA VUS	PD_GBA VUS	1	52	1	51	0	0.017	0	0.482	0	0.012	0.085	0.075	0.952	0.361	0.141	0.045	0.11	0.211	0.066	0.006	0.032	0.051	0	0.01	0.103	0.057	0.275	0.023	0.008	0.173	0.004	2.128	0.006	0	0.015	0.105	0.006	0.031	0.074	0	6.186	0	0.008
		3	355	PD_GBA	PD_GBA risk	PD_GBA risk	1	60	2	58	0	0.01	0.028	0.521	0	0.03	0.098	0.094	0.683	0.253	0.089	0.061	0.122	0.191	0.036	0.006	0.007	0.037	0.312	0.001	0	0.053	0.293	0	0.011	0.179	0.012	2.608	0.001	0	0	0.124	0.013	0.018	0.141	0	6.325	0.439	0.005
		3	392	PD_GBA	PD_GBA mild	PD_GBA mild	1	52	5	47	0.034	0.023	0.05	0.335	0	0.016	0.074	0.105	0.638	0.452	0.067	0.034	0.065	0.148	0.071	0.005	0.067	0.043	0	0	0	0.06	0.188	0.003	0.026	0.135	0.022	1.706	0.001	0	0	0.07	0.026	0.017	0.062	0	4.469	0.215	0.033
		3	351	PD_GBA	PD_GBA risk	PD_GBA risk	1	62	1	61	0	0.109	0.04	0.471	0	0.546	0	0.035	0.662	0.204	0.076	0.02	0.093	0	0.048	0.004	0.013	0.047	0	0.004	0	0.048	0.142	0	0.007	0.034	0.003	2.39	0.003	0	0	0	0.006	0.019	0.068	0	8.544	0	0.011
		3	343	PD_GBA	PD_GBA risk	PD_GBA risk	0	65	5	60	0	0.032	0.028	0.38	0	0	0.083	0.056	0.761	0.359	0.082	0.046	0.067	0.161	0.067	0.005	0.022	0.041	0	0.003	0.142	0.058	0.22	0	0.014	0.2	0.018	1.95	0.014	0	0.012	0.316	0.037	0.051	0.09	0	6.148	0.311	0.006
		3	385	PD_GBA	PD_GBA mild	PD_GBA mild	0	53	4	49	0	0.061	0	0.326	0	0.025	0.076	0.12	0.288	0.23	0.096	0.056	0.104	0	0.043	0.003	0	0.08	0	0.005	0.098	0.075	0.271	0	0.022	0	0.027	2.485	0.011	0.135	0	0.027	0.003	0.055	0.076	0	6.163	0	0.007
		3	382	PD_GBA	PD_GBA risk	PD_GBA risk	1	54	7	47	0	0.034	0	0.391	0	0.002	0.084	0	0.787	0.322	0.077	0.076	0.058	0.149	0.065	0.006	0	0.041	0	0.002	0.096	0.051	0.193	0.013	0.032	0.27	0	1.394	0.006	0	0	0.188	0.035	0.041	0.079	0	5.736	0	0.011
		3	327	PD_GBA	PD_GBA mild	PD_GBA mild	0	68	23	45	0	0.031	0	0.541	0	0.004	0.088	0.173	1.018	0.349	0.07	0.066	0.088	0.186	0.07	0.005	0.057	0.061	0	0	0.122	0.055	0.274	0	0.045	0.154	0.015	2.185	0.003	0	0	0.056	0.032	0.04	0.126	0	6.154	0	0.018
		3	408	PD_GBA	PD_GBA VUS	PD_GBA VUS	0	49	7	42	0	0.012	0.026	0.403	0	0.005	0.096	0.128	0.562	0.163	0.053	0.053	0.133	0.202	0.059	0.004	0	0.041	0	0.003	0	0.058	0.294	0	0.008	0.086	0	1.427	0.001	0	0.011	0.027	0.011	0.008	0.117	0	5.028	0.131	0.011
		3	374	PD_GBA	PD_GBA severe	PD_GBA severe	1	56	2	54	0	0.02	0.015	0.257	0	0.011	0.064	0	0.579	0.2	0.082	0.035	0.064	0.184	0.065	0.002	0.065	0.044	0.106	0	0	0	0.227	0.012	0.017	0.205	0.008	1.252	0.012	0	0.011	0.302	0.041	0.051	0.05	0	4.477	0.163	0.022
		3	316	PD_GBA	PD_GBA risk	PD_GBA risk	0	72	6	66	0	0.035	0.037	0.342	0	0.008	0.103	0.047	0.454	0.199	0.067	0.049	0.093	0.188	0.061	0.009	0	0.055	0.276	0.006	0	0.053	0.209	0	0.007	0.125	0.011	1.552	0.003	0	0.009	0.05	0.01	0.018	0.072	0	3.736	0.156	0.02
		3	356	PD_GBA	PD_GBA severe	PD_GBA severe	1	60	9	51	0	0.015	0.047	0.312	0	0.063	0.055	0.083	0.55	0.317	0.059	0.034	0.064	0.176	0.06	0.003	0.076	0.052	0	0.001	0	0.052	0.168	0.008	0.013	0.187	0.011	1.788	0.002	0	0.01	0.065	0.019	0.037	0.07	0	4.302	0.252	0.013
		3	397	PD_GBA	PD_GBA severe	PD_GBA severe	0	51	2	49	0	0.004	0	0.452	0	0.031	0.061	0.038	0.918	0.311	0.095	0.068	0.143	0	0.06	0.007	0.013	0.053	0	0.004	0.044	0.054	0.229	0	0.015	0.165	0.035	1.922	0.002	0	0	0	0.009	0	0.093	0	6.217	0	0.01
		3	308	PD_GBA	PD_GBA risk	PD_GBA risk	0	78	8	70	0	0.044	0.013	0.601	0	0.003	0.102	0	0.806	0.325	0.072	0.075	0.129	0.247	0.074	0.009	0.1	0.081	0.468	0.006	0.231	0.088	0.252	0.186	0.005	0.226	0.016	2.859	0.002	0	0.018	0.038	0.015	0.065	0.133	0	4.643	0	0.022
		3	350	PD_GBA	PD_GBA VUS	PD_GBA VUS	0	62	6	56	0	0.006	0	0.408	0	0.007	0.091	0.039	0.64	0.339	0.062	0.046	0.096	0.2	0.062	0.005	0.035	0.048	0	0.003	0	0.059	0.223	0	0.013	0.132	0.007	1.582	0.002	0	0	0.042	0.01	0.015	0.068	0	4.338	0	0.008
		3	332	PD_GBA	PD_GBA mild	PD_GBA mild	1	66	3	63	0	0.001	0	0.367	0	0.043	0.057	0.094	0.692	0.379	0.09	0.039	0.113	0.233	0.059	0.004	0.054	0.056	0.25	0.008	0	0.067	0.258	0	0.016	0.154	0.014	2.321	0.007	0	0	0.12	0.041	0.033	0.074	0	4.529	0.293	0.003
		3	369	PD_GBA	PD_GBA risk	PD_GBA risk	1	57	7	50	0.126	0.014	0	0.378	0	0.019	0.092	0.112	0.848	0.222	0.103	0.042	0.132	0	0.059	0.004	0.013	0.079	0	0	0	0.053	0.244	0.019	0.019	0.178	0.036	1.571	0.006	0	0	0.094	0.025	0.023	0.076	0	6.124	0	0.019
		3	402	PD_GBA	PD_GBA risk	PD_GBA risk	0	50	4	46	0	0.011	0	0.292	0	0.008	0.06	0.087	0.747	0.193	0.083	0.075	0.143	0.222	0.062	0.006	0.089	0.056	0	0.003	0.16	0.064	0.352	0.014	0.07	0.141	0.014	1.215	0.002	0	0.012	0.09	0.053	0.029	0.065	0	5.149	0	0.013
		3	303	PD_GBA	PD_GBA severe	PD_GBA severe	1	80	11	69	0	0.046	0.026	0.421	0	0.002	0.074	0.092	0.696	0.296	0.069	0.033	0.075	0.18	0.049	0.008	0.05	0.073	0	0.005	0.124	0.071	0.196	0	0.014	0.232	0.015	2.012	0.004	0.015	0	0.105	0.006	0.036	0.069	0	5.376	0	0.013
		3	333	PD_GBA	PD_GBA risk	PD_GBA risk	0	67	5	62	0	0.048	0.097	0.377	0	0.005	0.11	0.068	0.657	0.275	0.079	0.059	0.145	0.21	0.083	0.006	0.115	0.067	0.251	0.003	0.137	0.07	0.279	0.003	0.02	0.184	0.01	2.16	0.001	0.017	0	0.055	0.018	0.021	0.095	0	8.903	0	0.014
		1	1093	PD_GBA	PD_GBA severe	PD_GBA severe	1	68	4	64	0	0.026	0	0.517	0	0.068	0.14	0.12	0.654	0.369	0.114	0.066	0.08	0.167	0.079	0.002	0.097	0.064	0.363	0.003	0	0.048	0.2	0.048	0.029	0.11	0.027	1.738	0.002	0.025	0.01	0.1	0.009	0.051	0.085	0	3.665	0.328	0.013
		1	1094	PD_GBA	PD_GBA severe	PD_GBA severe	0	53	6	47	0.116	0.01	0	0.431	0.108	0.021	0.062	0	0.774	0.309	0.096	0.127	0.141	0.262	0.019	0.004	0.11	0.071	0.419	0.004	0	0.083	0.292	0	0.008	0.117	0.023	1.886	0.001	0	0	0	0.019	0.01	0.113	0	5.927	0	0.008
		1	1095	PD_GBA	PD_GBA severe	PD_GBA severe	0	59	11	48	0.175	0.037	0.028	0.404	0	0.006	0.073	0.063	0.768	0.237	0.083	0.047	0.089	0.18	0.058	0.007	0.035	0.047	0.418	0.002	0.074	0.046	0.192	0.004	0.021	0.197	0.02	2.64	0.001	0	0.012	0.043	0.005	0.018	0.181	0	8.981	0	0.009
		1	1096	PD_GBA	PD_GBA severe	PD_GBA severe	0	43	15	28	0	0.002	0.029	0.509	0.054	0.004	0.07	0.117	0.843	0.251	0.094	0.072	0.114	0.196	0.056	0.006	0.092	0.059	0.351	0.003	0.137	0.054	0.274	0	0.016	0.187	0.036	2.025	0.001	0	0.012	0.058	0.049	0.029	0.124	0	5.202	0.251	0.012
		1	1097	PD_GBA	PD_GBA severe	PD_GBA severe	0	72	10	62	0.119	0.019	0	0.391	0	0	0.051	0.094	0.636	0.147	0.012	0.052	0.096	0.217	0.007	0.001	0.059	0.061	0.232	0.006	0	0.058	0.223	0.014	0.049	0.154	0.02	1.707	0.001	0.005	0.01	0	0.015	0.022	0.116	0	7.406	0	0.012
		1	1098	PD_GBA	PD_GBA severe	PD_GBA severe	0	57	6	51	0.077	0.015	0.03	0.498	0	0.047	0.093	0.138	0.655	0.237	0.085	0.092	0.155	0.297	0.065	0.005	0.087	0.077	0	0.008	0.19	0.092	0.306	0.009	0.007	0.151	0.033	2.313	0.001	0	0.011	0.043	0.015	0.029	0.135	0	6.023	0	0.007
		1	1099	PD_GBA	PD_GBA severe	PD_GBA severe	0	57	7	50	0.066	0.018	0.025	0.429	0	0.003	0.096	0.073	0.688	0.277	0.085	0.062	0.065	0.211	0.054	0.006	0.107	0.041	0.191	0.014	0.109	0.055	0.184	0	0.021	0.126	0.026	1.812	0.001	0.012	0	0.078	0.009	0.034	0.111	0	5.382	0	0.028
		1	1100	PD_GBA	PD_GBA severe	PD_GBA severe	1	76	29	47	0.064	0.014	0.012	0.399	0.072	0.01	0.064	0.034	0.68	0.249	0.139	0.068	0.107	0.196	0.004	0.002	0.05	0.043	0.245	0.007	0	0.107	0.287	0	0.02	0.164	0.015	2.56	0.004	0	0	0.075	0.005	0.018	0.118	0	8.919	0.199	0.01
		1	1101	PD_GBA	PD_GBA severe	PD_GBA severe	1	61	10	51	0	0.095	0.063	0.581	0.049	0.038	0.084	0.147	0.8	0.342	0.093	0.054	0.082	0.216	0.066	0.008	0.105	0.062	0.255	0.003	0.192	0.058	0.262	0.003	0.013	0.18	0.019	3.168	0.003	0	0	0	0.004	0.015	0.129	0	6.342	0	0.013
		1	1102	PD_GBA	PD_GBA severe	PD_GBA severe	1	66	7	59	0	0.021	0.026	0.289	0	0.017	0.086	0.046	0.733	0.346	0.063	0.035	0.08	0.196	0.05	0.005	0.048	0.049	0	0	0.247	0.073	0.188	0	0.055	0.155	0.025	1.087	0.008	0	0	0.152	0.105	0.025	0.072	0	5.777	0.31	0.009
		1	1103	PD_GBA	PD_GBA severe	PD_GBA severe	0	63	11	52	0.215	0.021	0.051	0.502	0.045	0.014	0.097	0.03	0.891	0.342	0.097	0.053	0.094	0.246	0.09	0.006	0.091	0.055	0.318	0.003	0.253	0.053	0.208	0.015	0.017	0.166	0.015	1.811	0.003	0	0.012	0.068	0.006	0.024	0.11	0	6.566	0.252	0.009
		1	1104	PD_GBA	PD_GBA severe	PD_GBA severe	0	63	7	56	0.138	0.038	0.093	0.563	0.083	0.001	0.104	0	0.835	0.3	0.088	0.057	0.107	0.012	0.017	0.005	0.04	0.059	0	0.008	0.034	0.072	0.273	0	0.04	0.148	0.027	2.549	0.006	0	0	0.082	0	0.034	0.11	0	6.173	0	0.023
		1	1105	PD_GBA	PD_GBA severe	PD_GBA severe	0	67	6	61	0.157	0.011	0	0.467	0	0.003	0.08	0.041	0.806	0.272	0.082	0.049	0.072	0.181	0.055	0.01	0.01	0.054	0	0.01	0.253	0.041	0.252	0	0.01	0.115	0.026	1.808	0.004	0	0	0	0.009	0.01	0.101	0	4.374	0	0.01
		1	1106	PD_GBA	PD_GBA severe	PD_GBA severe	0	57	8	49	0.087	0.004	0.047	0.501	0.064	0.003	0.065	0.108	0.902	0.267	0.084	0.066	0.085	0.167	0.08	0.009	0.098	0.049	0.424	0.003	0.177	0.061	0.275	0	0.028	0.245	0.045	2.316	0.002	0	0	0.042	0.001	0.025	0.098	0	4.87	0	0.014
		1	1107	PD_GBA	PD_GBA severe	PD_GBA severe	1	57	6	51	0	0.034	0.066	0.343	0	0.005	0.075	0.061	0.832	0.318	0.111	0.047	0.085	0.233	0.073	0.007	0.08	0.052	0.139	0.002	0.135	0.051	0.235	0.006	0.047	0.174	0.025	1.553	0.002	0	0.013	0.106	0.072	0.032	0.069	0	5.006	0.51	0.007
		1	1108	PD_GBA	PD_GBA severe	PD_GBA severe	0	54	10	44	0	0.027	0.091	0.547	0.095	0.006	0.083	0.076	0.81	0.294	0.095	0.07	0.143	0.175	0.11	0.005	0.094	0.065	0.269	0.006	0.269	0.109	0.248	0	0.042	0.167	0.018	2.687	0.004	0	0.012	0.037	0.009	0.033	0.198	0	8.791	0.155	0.02
		1	1109	PD_GBA	PD_GBA severe	PD_GBA severe	0	58	1	57	0	0.031	0.033	0.396	0	0.01	0.065	0.118	0.68	0.241	0.094	0.081	0.124	0.228	0.047	0.006	0.071	0.059	0	0.003	0.145	0.062	0.252	0	0.01	0.174	0.017	3.644	0.003	0	0	0.018	0.007	0.012	0.054	0	6.574	0	0.009
		1	1110	PD_GBA	PD_GBA severe	PD_GBA severe	0	49	2	47	0	0.04	0.013	0.399	0	0.042	0.061	0.18	0.61	0.235	0.092	0.047	0.096	0.026	0.014	0.009	0.029	0.069	0	0.008	0.312	0.078	0.29	0	0.005	0.142	0.022	2.535	0.001	0	0	0.036	0.028	0.045	0.089	0	6.135	0	0.007
		2	1111	PD_late		PD_late	0	74	12	62	0	0.012	0.057	0.475	0	0.008	0.106	0.09	0.798	0.273	0.071	0.06	0.086	0	0.09	0.003	0.065	0.055	0.218	0.004	0	0.05	0.293	0	0.017	0.156	0.026	2.762	0.002	0	0	0.044	0.005	0.026	0.115	0	6.045	0.204	0.019
		2	1112	PD_late		PD_late	1	69	8	61	0	0.048	0.033	0.454	0	0.046	0.07	0.056	0.747	0.271	0.094	0.039	0.082	0.162	0.093	0.001	0.055	0.033	0.138	0	0	0.059	0.207	0.012	0.009	0.139	0.023	1.968	0.006	0	0	0.029	0.009	0.005	0.069	0	5.363	0.299	0.041
		2	1113	PD_late		PD_late	0	70	7	63	0	0	0	0.617	0	0.035	0.116	0	0.899	0.188	0.139	0.113	0.183	0.19	0.101	0.002	0	0.051	0.263	0.004	0	0.058	0.352	0	0.004	0.117	0.023	3.153	0.001	0	0	0.039	0.002	0.009	0.176	0	9.456	0.206	0.011
		2	1114	PD_late		PD_late	1	67	12	55	0	0.061	0	0.321	0	0.019	0.109	0.132	0.656	0.174	0.112	0.034	0.105	0.2	0.077	0.002	0	0.048	0	0.009	0	0.071	0.285	0	0.044	0.086	0.008	1.788	0.004	0	0	0	0.012	0.019	0.067	0	5.177	0	0.017
		2	1115	PD_late		PD_late	0	72	13	59	0	0.09	0	0.452	0	0.089	0.112	0.122	0.917	0.185	0.133	0.105	0.184	0.283	0.128	0.002	0	0.04	0.31	0.005	0	0.113	0.349	0.006	0.04	0.083	0.019	1.739	0.002	0	0	0.099	0.004	0.043	0.081	0	6.095	0	0.01
		2	1116	PD_late		PD_late	0	66	20	46	0	0.003	0	0.463	0	0.04	0.127	0.069	0.816	0.19	0.085	0.089	0.085	0.315	0.116	0.002	0	0.047	0.566	0	0	0.098	0.276	0	0.003	0.083	0.012	1.263	0.003	0	0	0	0.009	0	0.047	0	4.623	0.122	0.006
		2	1117	PD_late		PD_late	1	71	18	53	0	0.03	0.134	0.463	0	0.052	0.128	0.075	0.738	0.268	0.082	0.072	0.105	0.196	0.099	0.003	0	0.058	0	0.004	0	0.059	0.268	0.015	0.024	0.153	0.018	3.308	0.001	0	0	0.066	0.015	0.023	0.113	0	7.016	0.273	0.017
		2	1118	PD_late		PD_late	0	81	9	72	0	0.044	0	0.557	0	0.004	0.195	0.051	0.868	0.273	0.126	0.073	0.117	0.269	0.108	0.003	0	0.05	0.315	0.004	0.029	0.059	0.309	0	0.007	0.184	0.018	2.127	0.002	0	0	0.042	0.004	0.055	0.095	0	5.071	0	0.016
		2	1119	PD_late		PD_late	0	71	9	62	0	0.031	0.095	0.885	0	0.065	0.113	0.098	0.983	0.207	0.131	0.105	0.207	0.361	0.139	0.003	0	0.08	0.553	0.005	0	0.09	0.407	0.033	0.021	0.114	0.018	4.73	0.001	0.01	0	0.038	0.005	0.017	0.277	0	9.861	0	0.005
		3	310	PD_late		PD_late	0	77	11	66	0	0.017	0	0.4	0	0	0.122	0.05	0.647	0.22	0.083	0.031	0.065	0	0.048	0.01	0.034	0.074	0	0.007	0.087	0.072	0.169	0	0.012	0.19	0.016	1.547	0.002	0	0	0	0.005	0.018	0.064	0	4.745	0.194	0.012
		3	319	PD_late		PD_late	0	71	11	60	0	0.031	0.096	0.468	0	0.007	0.086	0.175	0.665	0.282	0.077	0.038	0.11	0.184	0.075	0.004	0.091	0.054	0	0.007	0.174	0.057	0.214	0.016	0.026	0.177	0.022	2.008	0.009	0	0	0.126	0.027	0.046	0.088	0	6.157	0.205	0.013
		3	317	PD_late		PD_late	0	72	14	58	7.228	0.101	0	0.362	0	0.012	0.089	0	0.633	0.241	0.099	0.009	0	0.199	0.06	0.004	0	0.03	0	0.008	0	0.055	0.226	0.014	0.027	0.153	0.016	1.917	0.003	0	0	0	0.004	0.012	0.055	0	5.515	0	0.005
		3	352	PD_late		PD_late	0	62	12	50	0.105	0.01	0.036	0.623	0	0.017	0.119	0.134	0.948	0.311	0.112	0.051	0.113	0.251	0.074	0.006	0	0.075	0	0.005	0	0.124	0.362	0	0.006	0.188	0.018	1.741	0.003	0	0.016	0.047	0.004	0.017	0.093	0	6.997	0	0.048
		3	360	PD_late		PD_late	0	59	6	53	0.089	0.007	0	0.606	0	0.032	0.155	0.17	0.653	0.228	0.084	0.075	0.164	0.236	0.014	0.006	0	0.052	0	0	0	0.059	0.376	0	0.012	0.172	0.015	2.896	0.003	0	0.014	0.048	0.006	0.031	0.148	0	10.891	0	0.015
		3	366	PD_late		PD_late	1	57	9	48	0	0.008	0	0.385	0	0.007	0.072	0.038	0.702	0.422	0.106	0.037	0.073	0	0.053	0.007	0.026	0.064	0	0.003	0.102	0.049	0.171	0.006	0.016	0.245	0.012	1.665	0.003	0	0	0.039	0.004	0.027	0.078	0	5.242	0	0.009
		3	330	PD_late		PD_late	1	66	12	54	0.216	0.116	0	0.438	0	0.034	0.087	0.124	0.755	0.333	0.113	0.047	0.141	0	0.049	0.003	0	0.049	0	0.004	0	0.057	0.265	0	0.022	0	0.025	2.468	0.006	0	0.017	0	0	0	0.097	0	7.414	0	0.007
		3	344	PD_late		PD_late	1	64	11	53	0	0.044	0.055	0.552	0	0	0.08	0.162	0.799	0.386	0.1	0.038	0.078	0.183	0.074	0.013	0.084	0.058	0	0	0.098	0.1	0.248	0	0.036	0.194	0.028	3.335	0.007	0	0	0	0.005	0.021	0.101	0	5.926	0	0.016
		3	305	PD_late		PD_late	1	79	11	68	0	0.075	0	0.385	0	0.024	0.093	0.032	0.775	0.308	0.079	0.074	0.119	0.245	0.06	0.006	0.025	0.083	0	0.004	0	0.157	0.311	0.003	0.021	0.245	0.018	2.185	0.01	0.058	0	0.202	0.069	0.064	0.093	0	7.156	0	0.012
		3	306	PD_late		PD_late	1	78	10	68	0	0.033	0	0.266	0	0.019	0.061	0	0.516	0.192	0.047	0.042	0.064	0.172	0.044	0.005	0	0.016	0	0.002	0.047	0.07	0.13	0	0.022	0.161	0.018	1.809	0.002	0.027	0	0.12	0.016	0.025	0.064	0	5.041	0.269	0.028
		3	320	PD_late		PD_late	0	71	11	60	0	0.024	0.05	0.48	0	0.009	0.083	0.033	0.713	0.28	0.083	0.046	0.144	0.187	0.012	0.007	0.088	0.044	0	0.004	0.116	0.057	0.244	0.011	0.023	0.253	0.019	2.183	0.004	0	0	0.091	0.018	0.031	0.091	0	6.355	0	0.012
		3	318	PD_late		PD_late	0	71	13	58	0	0.021	0.036	0.344	0	0.009	0.077	0.025	0.689	0.283	0.082	0.045	0.059	0.24	0.043	0.007	0.072	0.034	0	0.003	0.082	0.059	0.21	0.012	0.015	0.164	0.013	1.684	0.001	0	0	0.061	0.007	0.018	0.078	0	4.574	0.224	0.005
		3	353	PD_late		PD_late	0	61	11	50	0	0.019	0	0.561	0	0.024	0.082	0	0.787	0.232	0.078	0.072	0.161	0	0.009	0.005	0.01	0.055	0	0.005	0	0.102	0.317	0.022	0.024	0.173	0.028	2.742	0.002	0	0.014	0.029	0.019	0.015	0.157	0	7.12	0.235	0.021
		3	335	PD_late		PD_late	1	66	13	53	0	0.003	0	0.462	0	0.007	0.056	0.061	0.797	0.226	0.067	0.02	0.088	0.112	0.055	0.006	0	0.052	0	0.004	0	0.058	0.182	0	0.011	0	0.017	2.346	0.004	0	0.016	0	0.002	0.018	0.056	0	5.585	0	0.006
		3	345	PD_late		PD_late	1	64	11	53	0	0.122	0.083	0.422	0	0.02	0.071	0	0.632	0.295	0.091	0.028	0.059	0.146	0.06	0.008	0.011	0.052	0	0.004	0	0.063	0.137	0	0.019	0.159	0.037	2.248	0.004	0	0.013	0	0.002	0.012	0.068	0	6.849	0	0.005
		2	1120	PD_late		PD_late	1	63	8	55	0.035	0.013	0.067	0.534	0	0.023	0.088	0.042	0.865	0.223	0.081	0.065	0.089	0.19	0.103	0.003	0.01	0.049	0.312	0	0	0.074	0.233	0	0.013	0.134	0.012	1.744	0.004	0	0	0.041	0.008	0.009	0.082	0	5.178	0.311	0.011
		1	1121	PD_late		PD_late	0	46	13	33	0.103	0.011	0	0.366	0	0.007	0.09	0.077	0.789	0.3	0.076	0.067	0.102	0.25	0.057	0.009	0.036	0.046	0.269	0.003	0.12	0.048	0.226	0	0.021	0.195	0.027	2.08	0.002	0	0.013	0.053	0.016	0.026	0.061	0	5.725	0	0.008
		1	1122	PD_late		PD_late	0	77	10	67	0.054	0.017	0.077	0.479	0	0.007	0.087	0.099	0.676	0.444	0.071	0.046	0.088	0.202	0.102	0.002	0.085	0.056	0.235	0.001	0	0.056	0.235	0	0.005	0.185	0.01	3.207	0.004	0	0.012	0	0.005	0.028	0.088	0	4.46	0.192	0.02
		1	1123	PD_late		PD_late	1	70	15	55	0	0.02	0.05	0.368	0	0.01	0.144	0.034	0.689	0.294	0.109	0.034	0.07	0.146	0.086	0.003	0.087	0.055	0.137	0.004	0	0.036	0.2	0	0.016	0.133	0.015	1.565	0.004	0.015	0.012	0.082	0.001	0.012	0.068	0	5.87	0.36	0.034
		1	1124	PD_late		PD_late	1	69	9	60	0	0.02	0.049	0.331	0.06	0.006	0.086	0.046	0.886	0.365	0.098	0.046	0.083	0.209	0.104	0.002	0.101	0.046	0.246	0.001	0	0.056	0.213	0.071	0.009	0.228	0.017	1.515	0.004	0	0.012	0.037	0.006	0.018	0.03	0	4.797	0.147	0.012
		1	1125	PD_late		PD_late	1	66	12	54	0	0.054	0	0.276	0	0.023	0.051	0.041	0.739	0.229	0.081	0.035	0.071	0.156	0.069	0.005	0.075	0.047	0	0.004	0.091	0.05	0.158	0.109	0.059	0.153	0.045	1.479	0.007	0	0.013	0.131	0.041	0.023	0.063	0	6.262	0.37	0.018
		1	1126	PD_late		PD_late	0	69	8	61	0.197	0.019	0.023	0.293	0.092	0.017	0.074	0.035	0.837	0.369	0.062	0.051	0.118	0	0.017	0.004	0.028	0.067	0	0	0	0.06	0.176	0	0.026	0.178	0.021	1.662	0.003	0	0	0.095	0.032	0.032	0.076	0	4.949	0	0.01
		1	1127	PD_late		PD_late	0	68	10	58	0.088	0.024	0.036	0.413	0	0.009	0.103	0.054	0.696	0.205	0.064	0.061	0.094	0.24	0.063	0.005	0	0.048	0	0.004	0	0.079	0.252	0.004	0.009	0.184	0.023	2.122	0.002	0	0.013	0.088	0.01	0.026	0.149	0	8.104	0.231	0.014
		1	1128	PD_late		PD_late	0	69	8	61	0	0.037	0	0.351	0.035	0.008	0.093	0.061	0.843	0.314	0.085	0.052	0.103	0.225	0.069	0.006	0.064	0.052	0	0.003	0.034	0.042	0.243	0.01	0.025	0.177	0.019	1.739	0.002	0	0.013	0.043	0.01	0.012	0.063	0	5.223	0	0.007
		1	1129	PD_late		PD_late	1	60	10	50	0	0	0	0.525	0.032	0.018	0.062	0.113	0.739	0.401	0.085	0.109	0.073	0.227	0.076	0.006	0.074	0.067	0	0.005	0.226	0.085	0.242	0	0.091	0.146	0.025	2.446	0.002	0	0	0.028	0.005	0.031	0.17	0	5.842	0	0.027
		1	1130	PD_late		PD_late	0	66	18	48	0.04	0.012	0.032	0.481	0	0.008	0.072	0	0.68	0.29	0.185	0.048	0.1	0	0.01	0.001	0.029	0.065	0.202	0.003	0	0.072	0.268	0	0.02	0.131	0.014	2.96	0.004	0	0.013	0.085	0	0.019	0.091	0	9.402	0.255	0.017
		1	1131	PD_late		PD_late	0	50	9	41	0.052	0.021	0.048	0.33	0	0.012	0.078	0.18	0.77	0.236	0.067	0.042	0.092	0.212	0.076	0.007	0	0.074	0	0.003	0.145	0.073	0.219	0	0.009	0.227	0.014	1.678	0.001	0	0.007	0.053	0.015	0.014	0.093	0	6.784	0.27	0.006
		1	1132	PD_late		PD_late	0	71	18	53	0	0.018	0.041	0.343	0	0.011	0.118	0.054	0.822	0.175	0.12	0.047	0.071	0.202	0.095	0.001	0.009	0.048	0.242	0.001	0	0.039	0.214	0	0.007	0.111	0.019	1.566	0.004	0	0	0	0.006	0.013	0.053	0	8.365	0.116	0.011
		1	1133	PD_late		PD_late	1	71	12	59	0.087	0.008	0	0.428	0	0.029	0.072	0.071	0.833	0.332	0.08	0.06	0.086	0.232	0.057	0.009	0.086	0.046	0	0.005	0.146	0.087	0.252	0	0.019	0.158	0.015	1.708	0.003	0	0	0	0.014	0.028	0.077	0	4.927	0	0.012
		1	1134	PD_late		PD_late	0	75	15	60	0.077	0.017	0.035	0.398	0	0.001	0.138	0.042	0.683	0.349	0.064	0.047	0.088	0.254	0.049	0.007	0.033	0.059	0.229	0.004	0.188	0.038	0.226	0	0.026	0.197	0.029	2.074	0.011	0	0.014	0.179	0.03	0.029	0.082	0	6.399	0	0.033
		1	1135	PD_late		PD_late	0	63	15	48	0	0.019	0.031	0.53	0	0.003	0.09	0	0.786	0.312	0.068	0.053	0.136	0.215	0.092	0.002	0.096	0.069	0.162	0.003	0	0.067	0.249	0.088	0.004	0.179	0.014	2.85	0.003	0.008	0.013	0	0.006	0.014	0.108	0	5.632	0	0.015
		1	1136	PD_late		PD_late	0	60	9	51	0	0.018	0.027	0.51	0.04	0.008	0.125	0.147	0.806	0.357	0.089	0.076	0.155	0.243	0.069	0.007	0.1	0.08	0.243	0.002	0.137	0.082	0.306	0	0.008	0.172	0.022	3.163	0.003	0	0	0.052	0.005	0.014	0.101	0	4.972	0.285	0.01
		1	1137	PD_late		PD_late	1	72	11	61	0	0.039	0.041	0.278	0	0.071	0.059	0.091	0.699	0.421	0.088	0.037	0.07	0.181	0.046	0.006	0.02	0.053	0.235	0.007	0.068	0.041	0.205	0.11	0.07	0.239	0.018	2.157	0.006	0	0.014	0.167	0.056	0.03	0.078	0	5.965	0.265	0.011
		1	1138	PD_late		PD_late	0	69	10	59	0.043	0.045	0.032	0.524	0	0.011	0.097	0.111	0.68	0.221	0.08	0.07	0.143	0.187	0.085	0.004	0	0.065	0.222	0.003	0.108	0.086	0.291	0	0.011	0.231	0.046	2.982	0.003	0.01	0.009	0.026	0.002	0.039	0.121	0	7.61	0.15	0.02
		2	347	PD_LRRK2		PD_LRRK2	1	63	4	59	0	0.013	0	0.345	0	0.004	0.106	0.025	0.799	0.157	0.084	0.046	0.069	0.142	0.075	0.004	0	0.022	0	0.004	0.022	0.053	0.192	0	0.031	0.104	0.039	1.719	0.014	0	0	0.294	0.071	0.044	0.056	0	5.64	0.243	0.014
		3	346	PD_LRRK2		PD_LRRK2	1	63	4	59	0	0.028	0	0.334	0	0.009	0.076	0.071	0.649	0.251	0.072	0.031	0.07	0.149	0.051	0.007	0.011	0.066	0	0.004	0.065	0.074	0.248	0	0.067	0.112	0.023	2.379	0.009	0	0	0.133	0.055	0.036	0.081	0	5.592	0	0.012
		1	1139	PD_LRRK2		PD_LRRK2	0	66	29	37	0.069	0.02	0	0.579	0	0.014	0.112	0.119	0.888	0.325	0.095	0.135	0.123	0.238	0.088	0.008	0.133	0.075	0	0.005	0.189	0.089	0.36	0	0.002	0.139	0.018	2.683	0.001	0.001	0	0.032	0.007	0.038	0.119	0	7.349	0.267	0.013
		3	357	PD_Rec		PD_PRKN monoallelic	0	60	1	59	0.035	0.016	0	0.509	0	0	0.08	0	0.58	0.2	0.074	0.06	0.127	0.18	0.044	0.006	0.011	0.054	0.269	0.011	0	0.068	0.304	0	0.007	0.197	0.01	2.723	0.003	0	0	0.034	0.007	0	0.132	0	4.835	0	0.008
		3	405	PD_Rec		PD_PRKN monoallelic	0	49	8	41	0.044	0.01	0	0.376	0	0.031	0.117	0	0.699	0.238	0.106	0.096	0.118	0.202	0.05	0.007	0.019	0.07	0	0.016	0	0.077	0.314	0	0.008	0.185	0.014	1.438	0.001	0	0	0.021	0.018	0	0.094	0	5.185	0	0.01
		3	407	PD_Rec		PD_PRKN monoallelic	0	48	7	41	0.163	0.002	0.009	0.435	0	0.017	0.074	0.092	0.703	0.216	0.098	0.091	0.108	0.205	0.063	0.007	0.069	0.075	0	0.007	0.189	0.067	0.294	0.009	0.011	0.192	0.014	2.091	0.003	0	0	0.061	0.007	0.033	0.112	0	5.696	0	0.008
		1	1140	PD_Rec		PD_PINK1 biallelic	1	67	26	41	0	0.034	0.03	0.304	0	0.032	0.058	0.064	0.763	0.275	0.072	0.035	0.074	0.188	0.053	0.009	0.038	0.048	0	0.003	0.103	0.062	0.185	0.137	0.023	0.156	0.013	2.031	0.014	0	0	0.313	0.078	0.049	0.053	0	5.595	0	1.848
		1	1141	PD_Rec		PD_PRKN monoallelic	1	69	16	53	0.014	0.016	0	0.378	0	0.009	0.067	0.283	0.538	0.274	0.111	0.063	0.067	0.164	0.076	0.002	0	0.067	0.226	0.003	0	0.067	0.193	0	0.049	0.098	0.022	1.562	0.001	0.023	0.009	0.032	0.001	0.045	0.101	0	6.654	0.202	0.01
		1	1142	PD_Rec		PD_PRKN biallelic	1	57	28	29	0.072	0.053	0.031	0.244	0	0.012	0.053	0.032	0.364	0.144	0.052	0.042	0.066	0.142	0.048	0.003	0	0.043	0	0.003	0	0.053	0.181	0.018	0.004	0.129	0.015	2.419	0.003	0	0	0.032	0.001	0.009	0.123	0	16.315	0.224	0.012
		1	1143	PD_Rec		PD_PINK1 monoallelic	1	74	18	56	0	0.005	0	0.311	0	0.025	0.115	0	0.592	0.462	0.072	0.04	0.093	0.218	0.049	0.006	0	0.039	0	0.004	0.132	0.048	0.222	0	0.005	0.176	0.009	1.37	0.004	0	0.013	0	0.007	0.008	0.058	0	5.439	0	0.058
		1	1144	PD_Rec		PD_PRKN biallelic	0	57	9	48	0.103	0.034	0	0.386	0.092	0.006	0.085	0.08	0.667	0.231	0.071	0.071	0.131	0.263	0.013	0.009	0.043	0.055	0	0.007	0.206	0.071	0.291	0	0.03	0.107	0.013	2.227	0.002	0	0.013	0.06	0.021	0.023	0.088	0	6.001	0	0.021
		1	1145	PD_Rec		PD_PRKN monoallelic	0	66	10	56	0.124	0.009	0	0.486	0	0.014	0.071	0	0.911	0.368	0.075	0.069	0.109	0	0.061	0.012	0.098	0.069	0.306	0.003	0	0.064	0.238	0	0.004	0.154	0.019	3.51	0.005	0	0	0	0.009	0.026	0.107	0	4.625	0	0.011
		1	1146	PD_Rec		PD_PRKN monoallelic	0	40	9	31	0	0.039	0	0.436	0	0.045	0.089	0.173	0.748	0.423	0.104	0.049	0.123	0.21	0.044	0.008	0.053	0.072	0	0.004	0.091	0.078	0.242	0	0.051	0.166	0.025	3.785	0.002	0	0	0.014	0.006	0.02	0.239	0	7.101	0	0.008
		1	1147	PD_Rec		PD_PRKN biallelic	0	53	24	29	0	0.018	0.058	0.276	0.071	0.007	0.084	0.045	0.896	0.382	0.097	0.058	0.15	0.208	0.068	0.006	0.047	0.041	0.267	0.006	0.216	0.046	0.228	0.026	0.014	0.192	0.026	1.049	0.024	0	0	0.546	0.118	0.073	0.07	0	4.891	0	0.003
		1	1148	PD_Rec		PD_PRKN monoallelic	0	59	6	53	0	0.02	0.063	0.379	0.052	0.007	0.123	0.243	0.694	0.211	0.089	0.065	0.108	0.199	0.102	0.002	0	0.077	0	0	0	0.061	0.27	0	0.009	0.165	0.015	1.587	0.003	0.011	0.012	0.043	0.008	0.042	0.104	0	6.341	0.24	0.01
		1	1149	PD_Rec		PD_PRKN monoallelic	0	74	6	68	0	0.08	0.069	0.386	0.057	0.007	0.09	0.12	0.748	0.279	0.099	0.058	0.121	0.256	0.06	0.005	0.118	0.053	0.208	0.003	0.109	0.078	0.233	0.01	0.02	0.183	0.021	3.953	0.026	0	0.012	0.383	0.058	0.073	0.055	0	12.724	0.197	0.007
		1	1150	PD_Rec		PD_PRKN monoallelic	0	68	11	57	0.115	0.028	0	0.383	0.088	0	0.122	0.025	0.966	0.285	0.204	0.058	0.158	0	0.012	0.001	0.03	0.064	0	0.006	0	0.058	0.297	0	0.026	0.144	0.022	1.289	0.005	0	0	0.023	0.009	0.019	0.033	0	5.078	0.173	0.017
		1	1151	PD_Rec		PD_PRKN monoallelic	0	49	5	44	0.083	0.031	0.045	0.348	0.038	0.01	0.096	0.07	0.823	0.322	0.089	0.075	0.13	0.238	0.066	0.007	0.028	0.052	0.159	0.005	0.112	0.045	0.305	0.017	0.004	0.143	0.015	1.88	0.005	0	0.014	0.026	0.005	0.045	0.043	0	5.582	0	0.008
		1	1152	PD_Rec		PD_PRKN monoallelic	0	71	2	69	0.077	0.047	0	0.483	0	0.003	0.111	0.068	0.768	0.315	0.102	0.059	0.112	0.255	0.036	0.009	0.047	0.074	0	0.006	0.113	0.065	0.278	0.005	0.019	0.177	0.021	2.449	0.002	0	0	0.033	0.006	0.028	0.078	0	5.835	0	0.016
		1	1153	PD_Rec		PD_PRKN biallelic	1	75	40	35	0.079	0.045	0.047	0.36	0	0.002	0.059	0.046	1.003	0.322	0.076	0.081	0.111	0.227	0.085	0.007	0.157	0.066	0.386	0.007	0.252	0.082	0.238	0	0.014	0.163	0.022	0.814	0.002	0	0	0	0.01	0.026	0.046	0	5.154	0	0.008
		1	406	PD_Rec		PD_PRKN monoallelic	0	46	5	41	0	0.014	0	0.346	0	0.009	0.105	0.07	0.875	0.226	0.113	0.048	0.144	0.232	0.077	0.007	0.064	0.056	0.132	0	0.103	0.061	0.273	0	0.008	0.187	0.014	2.128	0.01	0	0.013	0.118	0.047	0.026	0.051	0	4.963	0.204	0.006
		1	1154	PD_Rec		PD_PRKN monoallelic	1	50	3	47	0	0.004	0.036	0.358	0	0.04	0.085	0.106	0.655	0.262	0.066	0.082	0.084	0.233	0.058	0.006	0.088	0.067	0	0.029	0	0.078	0.235	0	0.012	0.138	0.018	1.627	0.001	0	0.013	0.062	0.051	0.018	0.072	0	5.45	0.328	0.003
		1	1155	PD_Rec		PD_PRKN monoallelic	1	55	3	52	0	0.01	0.039	0.454	0.066	0.039	0.078	0.117	0.744	0.435	0.082	0.042	0.107	0.197	0.058	0.005	0.059	0.062	0	0.005	0.177	0.064	0.21	0	0.005	0.185	0.019	2.427	0.005	0.025	0	0.056	0.01	0.014	0.079	0	5.103	0.64	0.004
[truncated: 117 more columns]

## Sheet: Sample - Patient variation Tab
Cohort number	Sample number	Sex [male = 0; female = 1]	Biological replicates count	Couple number	Days-delta	Years-delta rounded
3	305	1	1
3	306	1	1	1	294	1
3	307	0	2
3	308	0	2	2	385	1
3	313	0	3
3	314	0	3	3	229	1
3	315	0	4
3	316	0	4	4	356	1
3	317	0	5
3	318	0	5	5	277	1
3	319	0	6
3	320	0	6	6	300	1
3	321	1	7
3	322	1	7	7	265	1
3	323	0	8
3	324	0	8	8	215	1
3	344	1	9
3	345	1	9	9	225	1
3	349	0	10
3	350	0	10	10	217	1
3	352	0	11
3	353	0	11	11	354	1
3	358	0	12
3	359	0	12	12	364	1
3	381	1	13
3	382	1	13	13	385	1
3	384	0	14
3	385	0	14	14	378	1
3	401	0	15
3	402	0	15	15	386	1
3	405	0	16 @2
3	407	0	16 @2	16 (@2)	601	2
1	406	0	@2	17 (@2)	817	2
3	362	0	@1
1	363	0	@1	18 (@1)	2214	6
2	378	1	#1
3	379	1	#1	19 (#1)	384	1
3	410	1	#2
2	411	1	#2	20 (#2)	69	0
3	408	0	#3
2	409	0	#3	21 (#3)	288	1
3	346	1	#4
2	347	1	#4	22 (#4)	267	1
3	369	1	#5
2	370	1	#5	23 (#5)	291	1
