# Supplementary material for: Application of IVDr NMR spectroscopy to stratify Parkinson’s disease with absolute quantitation of blood serum metabolites and lipoproteins
Source: Sci Rep. 2025 May 22;15:17738. doi: 10.1038/s41598-025-01352-0 (PMC12098827; doi:10.1038/s41598-025-01352-0)
Supplement: Supplementary file 3 — Supplementary Material 3 [file 41598_2025_1352_MOESM3_ESM.xlsx]

## Sheet: Overview
Tab1	ANOVA of 5 main groups
Tab2	ANOVA of 5 main groups (divided in two subgroups of sex – either males or Females); 10 groups plus including the control_F additional female controls
Tab3	Two-group t testing PD early vs PD late
Tab4	ANOVA of Sporadic and Genetic PD groups vs Controls (incl. _F)
Tab5	Two-group t testing Sporadic vs Genetic
Tab6	ANOVA of Sporadic and the rest of Genetic PD groups vs Controls (incl. _F) vs PD GBA groups
Tab7	ANOVA of PD GBA groups vs Controls
Tab8	ANOVA and PLS-DA analysis runs of PD double mutation carriers, LRRK2, and PRKN
Tab9	ANOVA and PLS-DA analysis runs of Mito phenotype, DLB, and controls (incl. _F)
Tab10	Covariance check of 5 main groups checked against sex, age, and PD duration
Tab11	Covariance check (PD early vs PD late) checked against sex, age, and PD duration
Tab12	Covariance check of Sporadic and Genetic PD groups vs Controls (incl. _F) checked against sex, age, and PD duration
Tab13	Covariance check of Sporadic vs Genetic comparison checked against sex, age, and PD duration
Tab14	Covariance check of Sporadic and the rest of Genetic PD groups vs Controls (incl. _F) vs PD GBA groups checked against sex, age, and PD duration
Tab15	Covariance check of PD GBA groups vs Controls checked against sex, age, and PD duration

## Sheet: TAB 1
Tab1	NMR parameter	F.stat	p-value	-log10(p)	FDR	Abbreviation	Explanation
ANOVA of 5 main groups	Methionine	35.584	3.5237e-07	6.453	5.4969e-05	FDR	false discovery rate
	Citrate	29.412	6.4453e-06	5.1908	0.00050273	2-AB	2-aminobutyric acid
	DMGly	27.309	1.7212e-05	4.7642	0.00089503	2-HB	2-hydroxybutyric acid
	Formate	18.326	0.0010655	2.9724	0.035265	2-OG	2-oxoglutaric acid
	Creatinine	18.195	0.0011303	2.9468	0.035265	3-HB	3-hydroxybutyric acid
	Ethanol	17.21	0.0017595	2.7546	0.045748	DMGly	Dimethylglycine
	Asparagine	15.833	0.0032518	2.4879	0.07247	H	HDL
	V1Chol	14.647	0.0054924	2.2602	0.093856	L	LDL
	2-OG	14.561	0.0057032	2.2439	0.093856	PN	particle number
	L3PhosLip	14.144	0.0068489	2.1644	0.093856	SPC	signal of phospholipid composite
	L3Chol	13.991	0.0073247	2.1352	0.093856	TMAO	Trimethylamine-N-oxide
	LDL3-PN	13.863	0.0077444	2.111	0.093856	V	VLDL
	L3ApoB	13.841	0.0078214	2.1067	0.093856
	totalTrig	13.28	0.0099843	2.0007	0.108
	H3freeChol	13.19	0.010385	1.9836	0.108
	Ornithine	12.971	0.01142	1.9423	0.11104
	V1Trig	12.837	0.0121	1.9172	0.11104
	Alanine	12.423	0.014471	1.8395	0.12541
	IDL-Trig	12.025	0.017168	1.7653	0.13695
	VLDL-freeChol	11.891	0.018183	1.7403	0.13695
	VLDL-Trig	11.858	0.018435	1.7344	0.13695
	H4freeChol	11.533	0.021184	1.674	0.15021
	V1PhosLip	11.089	0.025585	1.592	0.17353
	V2Trig	10.801	0.028893	1.5392	0.1797
	L4freeChol	10.614	0.03126	1.505	0.1797
	VLDL-PhosLip	10.598	0.031475	1.502	0.1797
	VLDL-Chol	10.552	0.032083	1.4937	0.1797
	V1freeChol	10.54	0.032254	1.4914	0.1797
	V2Chol	10.262	0.036235	1.4409	0.19391
	V5freeChol	10.194	0.037291	1.4284	0.19391
	Proline	9.9185	0.041823	1.3786	0.20244
	L4PhosLip	9.9045	0.042067	1.3761	0.20244
	H3Apo-A2	9.7411	0.045023	1.3466	0.20244
	L5freeChol	9.7348	0.045141	1.3454	0.20244
	L4Chol	9.7199	0.04542	1.3428	0.20244
	GlycB	9.5422	0.048888	1.3108	0.20675
	GlycA	9.5348	0.049037	1.3095	0.20675
	L3freeChol	9.3944	0.051963	1.2843	0.21332
	IDL-PhosLip	9.2825	0.054414	1.2643	0.2146
	Glyc	9.1833	0.056678	1.2466	0.2146
	L4ApoB	9.153	0.057387	1.2412	0.2146
	LDL4-PN	9.1364	0.057778	1.2382	0.2146
	Acetoacetate	9.0605	0.059604	1.2247	0.21624
	2-HB	8.9505	0.062349	1.2052	0.21764
	H4Apo-A1	8.9336	0.06278	1.2022	0.21764
	L2PhosLip	8.7525	0.067591	1.1701	0.22233
	H4Trig	8.7126	0.068698	1.1631	0.22233
	V3freeChol	8.6651	0.070039	1.1547	0.22233
	H3Trig	8.6497	0.070476	1.152	0.22233
	Glycine	8.6225	0.071261	1.1472	0.22233
	V5Chol	8.4708	0.075777	1.1205	0.23179
	V2PhosLip	8.3415	0.079839	1.0978	0.2329
	L2Chol	8.3119	0.080799	1.0926	0.2329
	V3Trig	8.2476	0.08292	1.0813	0.2329
	LDL2-PN	8.234	0.083373	1.079	0.2329
	L2ApoB	8.2271	0.083605	1.0778	0.2329
	H4PhosLip	8.1304	0.086918	1.0609	0.23653
	H2Trig	8.0622	0.089327	1.049	0.23653
	Histidine	8.0585	0.089458	1.0484	0.23653
	LDL-freeChol	7.6696	0.10446	0.98105	0.2617
	VLDL-PN	7.5757	0.10842	0.96491	0.2617
	L5ApoB	7.5748	0.10845	0.96475	0.2617
	LDL5-PN	7.564	0.10892	0.96289	0.2617
	VLDL-ApoB	7.5613	0.10904	0.96243	0.2617
	V3Chol	7.5612	0.10904	0.96241	0.2617
	V3PhosLip	7.4846	0.11239	0.94927	0.26565
	L5PhosLip	7.3114	0.12032	0.91966	0.28002
	HDL-Trig	7.2042	0.12548	0.90142	0.28002
	Glycerol	7.1935	0.12601	0.8996	0.28002
	LDL6-PN	7.1747	0.12694	0.8964	0.28002
	L6ApoB	7.1645	0.12745	0.89468	0.28002
	IDL-freeChol	7.1157	0.1299	0.88639	0.28145
	V2freeChol	7.0401	0.13379	0.87359	0.28353
	Threonine	7.0265	0.1345	0.87129	0.28353
	L2Trig	6.9154	0.14043	0.85254	0.28928
	IDL-Chol	6.8698	0.14293	0.84487	0.28928
	H3PhosLip	6.8413	0.14451	0.84009	0.28928
	L5Chol	6.818	0.14583	0.83617	0.28928
	L6freeChol	6.7937	0.1472	0.83209	0.28928
	Lysine	6.7736	0.14835	0.82872	0.28928
	IDL-ApoB	6.6043	0.15834	0.80042	0.30192
	ID-PN	6.5983	0.1587	0.79942	0.30192
	V4Chol	6.4575	0.16749	0.77601	0.31206
	totalApo-A2	6.4471	0.16815	0.7743	0.31206
	Phenylalanine	6.418	0.17003	0.76947	0.31206
	H4Apo-A2	6.3615	0.17373	0.76013	0.31513
	H2freeChol	6.2234	0.18308	0.73737	0.32473
	V4freeChol	6.1888	0.18549	0.73169	0.32473
	LDL-PhosLip	6.1805	0.18607	0.73033	0.32473
	L4Trig	6.1624	0.18735	0.72736	0.32473
	LDL-Chol	6.1206	0.19032	0.72051	0.32627
	L6Chol	5.9745	0.20106	0.69668	0.34092
	totalPN	5.8394	0.21147	0.67476	0.35178
	totalApoB	5.833	0.21197	0.67372	0.35178
	Succinate	5.7255	0.22061	0.65638	0.36226
	Pyruvate	5.6737	0.22487	0.64806	0.36542
	V4Trig	5.6362	0.22801	0.64204	0.3667
	L6Trig	5.5844	0.23241	0.63375	0.36995
	H2Apo-A2	5.5489	0.23547	0.62807	0.37104
	Lactate	5.4838	0.24116	0.6177	0.3762
	H4Chol	5.328	0.25527	0.59301	0.3924
	3-HB	5.3135	0.25661	0.59072	0.3924
	L6PhosLip	5.2395	0.26359	0.57907	0.3924
	Creatine	5.2393	0.26361	0.57903	0.3924
	Glucose	5.1813	0.26919	0.56994	0.3924
	totalChol	5.175	0.26981	0.56894	0.3924
	HDL-Apo-A2	5.1674	0.27055	0.56775	0.3924
	LDL-Trig	5.1414	0.2731	0.56368	0.3924
	H1freeChol	5.1002	0.27717	0.55725	0.3924
	Tyrosine	5.0978	0.27741	0.55688	0.3924
	H1Apo-A1	5.0798	0.27921	0.55407	0.3924
	TMAO	4.8844	0.29936	0.5238	0.41639
	H3Chol	4.8633	0.30162	0.52055	0.41639
	L2freeChol	4.8092	0.30744	0.51224	0.41868
	LDL-PN	4.7804	0.31058	0.50782	0.41868
	LDL-ApoB	4.7736	0.31133	0.50678	0.41868
	Glutamate	4.5652	0.33489	0.4751	0.44651
	Sarcosine	4.4967	0.34293	0.46479	0.45337
	H1Trig	4.4311	0.35079	0.45495	0.45903
	HDL-freeChol	4.4121	0.3531	0.45211	0.45903
	H3Apo-A1	4.3847	0.35644	0.44801	0.45931
	Acetone	4.3622	0.3592	0.44466	0.45931
	L5Trig	4.3073	0.36601	0.43651	0.46421
	Leucine	4.2703	0.37066	0.43102	0.46632
	Isoleucine	4.0937	0.39348	0.40508	0.49106
	H1PhosLip	3.9337	0.41505	0.3819	0.51154
	H1Apo-A2	3.9132	0.41788	0.37895	0.51154
	totalApo-A1	3.8999	0.41972	0.37704	0.51154
	V5PhosLip	3.8058	0.43293	0.36358	0.52355
	L3Trig	3.5	0.47788	0.32068	0.57025
	H1Chol	3.4935	0.47886	0.31979	0.57025
	Acetate	3.4318	0.48832	0.3113	0.57323
	Choline	3.4292	0.48872	0.31094	0.57323
	H2PhosLip	3.3765	0.4969	0.30373	0.57389
	H2Chol	3.3715	0.49769	0.30304	0.57389
	HDL-Apo-A1	3.3547	0.50031	0.30076	0.57389
	V4PhosLip	3.1841	0.5275	0.27778	0.60066
	Glutamine	3.0438	0.55051	0.25923	0.62232
	HDL-PhosLip	2.9734	0.56228	0.25005	0.63105
	L1Trig	2.94	0.56792	0.24571	0.63283
	V5Trig	2.8622	0.58114	0.23572	0.64214
	Dimethylsulfone	2.8426	0.58451	0.23321	0.64214
	2-AB	2.8008	0.59169	0.22791	0.64548
	SPC	2.4284	0.65751	0.1821	0.7123
	Valine	2.2648	0.68719	0.16293	0.73755
	HDL-Chol	2.2479	0.69027	0.16098	0.73755
	H2Apo-A1	2.164	0.70563	0.15143	0.74883
	Glyc/SPC	2.067	0.72343	0.1406	0.76254
	ApoB-Apo-A1-ratio	1.9201	0.75045	0.12468	0.782
	L1PhosLip	1.9121	0.75193	0.12383	0.782
	L1ApoB	1.7493	0.78174	0.10694	0.79833
	L1Chol	1.7436	0.78279	0.10636	0.79833
	LDL1-PN	1.7425	0.78298	0.10625	0.79833
	LDL-ratio-HDL	1.6098	0.80703	0.093111	0.81257
	L1freeChol	1.6079	0.80736	0.092931	0.81257
	Galactose	1.5714	0.81392	0.089419	0.81392

## Sheet: TAB 2
Tab2	NMR parameter	F.stat	p-value	-log10(p)	FDR	Abbreviation	Explanation
ANOVA of 5 main groups	H2PhosLip	95.008	5.4106e-16	15.267	8.4406e-14	FDR	false discovery rate
(divided in two subgroups	H1Apo-A2	89.023	8.366e-15	14.077	6.5255e-13	2-AB	2-aminobutyric acid
of sex – either males or	H2Apo-A1	86.992	2.1105e-14	13.676	1.0975e-12	2-HB	2-hydroxybutyric acid
Females); 10 groups plus	H1PhosLip	85.523	4.1166e-14	13.385	1.5884e-12	2-OG	2-oxoglutaric acid
including the control_F	HDL-PhosLip	85.055	5.0911e-14	13.293	1.5884e-12	3-HB	3-hydroxybutyric acid
additional female controls	H2Chol	81.745	2.2823e-13	12.642	5.3974e-12	DMGly	Dimethylglycine
	H1Apo-A1	81.614	2.4219e-13	12.616	5.3974e-12	H	HDL
	SPC	79.149	7.3698e-13	12.133	1.4371e-11	L	LDL
	Glyc/SPC	77.574	1.4976e-12	11.825	2.5958e-11	PN	particle number
	Creatinine	72.998	1.1651e-11	10.934	1.8176e-10	SPC	signal of phospholipid composite
	H3PhosLip	72.659	1.3558e-11	10.868	1.9227e-10	TMAO	Trimethylamine-N-oxide
	H1Chol	71.913	1.8918e-11	10.723	2.4594e-10	V	VLDL
	H2freeChol	70.697	3.2524e-11	10.488	3.9029e-10
	HDL-freeChol	69.647	5.1863e-11	10.285	5.779e-10
	H2Apo-A2	69.197	6.3331e-11	10.198	6.5864e-10
	H1freeChol	68.756	7.7025e-11	10.113	7.0874e-10
	H3Apo-A1	68.75	7.7235e-11	10.112	7.0874e-10
	H3Chol	66.185	2.4036e-10	9.6191	2.0832e-09
	H1Trig	65.994	2.615e-10	9.5825	2.1471e-09
	HDL-Chol	62.712	1.1077e-09	8.9556	8.6403e-09
	HDL-Apo-A1	61.261	2.091e-09	8.6797	1.5533e-08
	L2PhosLip	59.62	4.2768e-09	8.3689	3.0326e-08
	totalApo-A1	58.953	5.7162e-09	8.2429	3.877e-08
	L2freeChol	58.498	6.9653e-09	8.1571	4.5274e-08
	L2Trig	58.182	7.9873e-09	8.0976	4.9841e-08
	L2ApoB	57.457	1.0939e-08	7.961	6.362e-08
	LDL2-PN	57.442	1.1011e-08	7.9582	6.362e-08
	L2Chol	54.853	3.3645e-08	7.4731	1.8745e-07
	H3freeChol	54.63	3.7029e-08	7.4315	1.9919e-07
	Leucine	53.169	6.9277e-08	7.1594	3.6024e-07
	L1freeChol	53.078	7.2007e-08	7.1426	3.6236e-07
	LDL1-PN	52.918	7.7101e-08	7.1129	3.7326e-07
	L1ApoB	52.863	7.8959e-08	7.1026	3.7326e-07
	L1PhosLip	52.485	9.2767e-08	7.0326	4.2564e-07
	L3freeChol	48.891	4.2651e-07	6.3701	1.893e-06
	Valine	48.834	4.3686e-07	6.3597	1.893e-06
	Creatine	48.253	5.5793e-07	6.2534	2.3523e-06
	Methionine	44.923	2.245e-06	5.6488	9.2164e-06
	L1Chol	44.824	2.3394e-06	5.6309	9.3576e-06
	Isoleucine	44.722	2.4407e-06	5.6125	9.5186e-06
	L3Trig	42.443	6.254e-06	5.2038	2.3796e-05
	H2Trig	41.476	9.29e-06	5.032	3.4506e-05
	L3PhosLip	40.927	1.1625e-05	4.9346	4.2176e-05
	L1Trig	39.418	2.1449e-05	4.6686	7.6046e-05
	V1Trig	39.012	2.5261e-05	4.5976	8.7571e-05
	V1PhosLip	38.599	2.9835e-05	4.5253	0.00010118
	H3Apo-A2	38.277	3.3967e-05	4.4689	0.00011093
	V1Chol	38.264	3.4132e-05	4.4668	0.00011093
	L3ApoB	38.119	3.6188e-05	4.4414	0.0001139
	LDL3-PN	38.097	3.6507e-05	4.4376	0.0001139
	VLDL-PhosLip	37.397	4.831e-05	4.316	0.00014777
	L3Chol	37.177	5.2736e-05	4.2779	0.00015821
	V1freeChol	36.975	5.7168e-05	4.2428	0.00016827
	DMGly	36.764	6.216e-05	4.2065	0.00017957
	VLDL-freeChol	35.638	9.7138e-05	4.0126	0.00027552
	VLDL-PN	34.875	0.00013117	3.8822	0.00036242
	VLDL-ApoB	34.844	0.00013276	3.8769	0.00036242
	VLDL-Trig	34.806	0.00013475	3.8705	0.00036242
	V2freeChol	34.398	0.00015812	3.801	0.00041807
	VLDL-Chol	34.174	0.0001726	3.763	0.00044877
	Citrate	33.399	0.0002334	3.6319	0.0005969
	HDL-Trig	33.219	0.0002502	3.6017	0.00062954
	V2PhosLip	31.788	0.00043429	3.3622	0.0010754
	totalTrig	30.037	0.00084463	3.0733	0.0020588
	V2Trig	29.974	0.00086503	3.063	0.0020761
	V2Chol	29.856	0.00090428	3.0437	0.0021374
	Ethanol	29.71	0.00095549	3.0198	0.0022247
	Glycine	28.711	0.0013877	2.8577	0.0031835
	V3freeChol	28.025	0.0017885	2.7475	0.0040437
	V3PhosLip	27.556	0.0021253	2.6726	0.0047365
	ApoB-Apo-A1-ratio	26.864	0.0027367	2.5628	0.0060131
	Asparagine	26.501	0.0031222	2.5055	0.0067449
	H4Trig	26.471	0.0031563	2.5008	0.0067449
	IDL-Trig	26.068	0.0036493	2.4378	0.0076932
	totalApo-A2	25.204	0.0049724	2.3034	0.010343
	Pyruvate	25.029	0.0052904	2.2765	0.010859
	H4freeChol	24.791	0.0057566	2.2398	0.011663
	Glucose	24.713	0.0059162	2.228	0.011832
	V3Trig	24.55	0.0062659	2.203	0.012373
	V3Chol	23.372	0.009453	2.0244	0.018433
	Alanine	23.321	0.0096205	2.0168	0.018528
	Formate	22.665	0.012052	1.919	0.022927
	HDL-Apo-A2	22.624	0.012225	1.9128	0.022977
	LDL-freeChol	22.489	0.012798	1.8928	0.023769
	Histidine	22.411	0.013143	1.8813	0.024121
	LDL-Trig	22.319	0.01356	1.8677	0.024597
	H3Trig	20.776	0.022712	1.6438	0.040724
	LDL-ratio-HDL	20.51	0.024778	1.6059	0.043924
	totalChol	20.273	0.02677	1.5724	0.046922
	L5PhosLip	20.136	0.027989	1.553	0.048513
	L5ApoB	20.049	0.028797	1.5407	0.049366
	LDL5-PN	20.011	0.029145	1.5354	0.04942
	L5Chol	19.82	0.031004	1.5086	0.052007
	Glycerol	19.78	0.031401	1.5031	0.052112
	Lysine	19.466	0.034732	1.4593	0.057034
	LDL6-PN	18.97	0.040639	1.3911	0.06559
	L6ApoB	18.959	0.040783	1.3895	0.06559
	2-OG	18.536	0.04657	1.3319	0.074133
	V4PhosLip	18.38	0.04888	1.3109	0.077023
	Glutamine	18.013	0.05474	1.2617	0.085394
	V4Trig	17.949	0.055833	1.2531	0.086238
	2-HB	17.852	0.057517	1.2402	0.087968
	L5Trig	17.806	0.05833	1.2341	0.088344
	V4freeChol	17.585	0.062382	1.2049	0.093574
	V4Chol	17.196	0.070147	1.154	0.10422
	H4Apo-A2	17.019	0.073952	1.1311	0.10861
	Threonine	16.994	0.074498	1.1279	0.10861
	IDL-PhosLip	16.597	0.08377	1.0769	0.12086
	LDL-PhosLip	16.57	0.084444	1.0734	0.12086
	L6Chol	16.372	0.089471	1.0483	0.12689
	L4freeChol	16.145	0.09555	1.0198	0.13429
	Ornithine	16.091	0.097066	1.0129	0.13459
	GlycA	16.076	0.097489	1.011	0.13459
	ID-PN	15.897	0.10262	0.98878	0.13933
	IDL-ApoB	15.894	0.10271	0.98837	0.13933
	L6Trig	15.742	0.10725	0.96961	0.14423
	TMAO	15.617	0.11112	0.95419	0.14817
	H4Apo-A1	15.412	0.11776	0.92901	0.15544
	Glyc	15.387	0.11857	0.92602	0.15544
	L5freeChol	15.312	0.12111	0.91683	0.15646
	IDL-freeChol	15.304	0.12136	0.91594	0.15646
	Phenylalanine	15.202	0.12487	0.90354	0.15967
	GlycB	15.061	0.12985	0.88655	0.16469
	Proline	15.023	0.13122	0.88201	0.16508
	H4PhosLip	14.784	0.14013	0.85347	0.17488
	V5freeChol	14.703	0.14326	0.84388	0.17737
	Succinate	14.626	0.14628	0.8348	0.17969
	IDL-Chol	14.536	0.1499	0.82419	0.1827
	L6freeChol	14.451	0.1534	0.81418	0.1855
	L4ApoB	14.01	0.17255	0.76309	0.20653
	LDL4-PN	13.99	0.17343	0.76086	0.20653
	L6PhosLip	13.954	0.17509	0.75674	0.20692
	L4PhosLip	13.683	0.18795	0.72595	0.22046
	L4Chol	13.502	0.19693	0.70568	0.22927
	Acetoacetate	13.233	0.21093	0.67585	0.24375
	LDL-Chol	12.633	0.24491	0.61099	0.28093
	L4Trig	12.322	0.26411	0.57822	0.30074
	Acetone	12.129	0.27652	0.55827	0.31259
	H4Chol	12.067	0.2806	0.55191	0.31492
	Lactate	11.656	0.30877	0.51036	0.34406
	Dimethylsulfone	11.605	0.31236	0.50535	0.34559
	LDL-PN	10.34	0.41115	0.386	0.44835
	LDL-ApoB	10.338	0.41135	0.38579	0.44835
	V5Chol	10.308	0.41386	0.38314	0.44835
	Sarcosine	10.244	0.41939	0.37739	0.4512
	V5PhosLip	9.6178	0.47464	0.32364	0.50625
	Choline	9.5914	0.47704	0.32144	0.50625
	Tyrosine	9.4644	0.48867	0.31098	0.51323
	totalPN	9.4178	0.49297	0.30718	0.51323
	totalApoB	9.4121	0.49349	0.30672	0.51323
	Acetate	9.3585	0.49845	0.30237	0.51496
	3-HB	9.1477	0.51815	0.28554	0.53179
	2-AB	8.9195	0.53976	0.2678	0.55034
	V5Trig	7.7826	0.65006	0.18705	0.6585
	Glutamate	6.6626	0.75687	0.12098	0.76175
	Galactose	3.2581	0.97468	0.011137	0.97468

## Sheet: TAB 3
Tab3	NMR parameter	V-value from Wilcoxon rank-sum test	p-value	-log10(p)	FDR	Abbreviation	Explanation
Two-group t testing	Citrate	1226.5	7.9253e-05	4.101	0.012363	FDR	false discovery rate
PD early vs PD late	2-OG	1556.5	0.0015934	2.7977	0.12429	2-AB	2-aminobutyric acid
	Formate	1472	0.0044435	2.3523	0.23106	2-HB	2-hydroxybutyric acid
	Glucose	1595	0.021987	1.6578	0.5355	2-OG	2-oxoglutaric acid
	H4PhosLip	2579.5	0.03454	1.4617	0.5355	3-HB	3-hydroxybutyric acid
	L4freeChol	2576	0.035902	1.4449	0.5355	DMGly	Dimethylglycine
	L4PhosLip	2554.5	0.045312	1.3438	0.5355	H	HDL
	L4Chol	2548.5	0.048283	1.3162	0.5355	L	LDL
	H4freeChol	2546.5	0.049302	1.3071	0.5355	PN	particle number
	L4ApoB	2535.5	0.055281	1.2574	0.5355	SPC	signal of phospholipid composite
	LDL4-PN	2535	0.055567	1.2552	0.5355	TMAO	Trimethylamine-N-oxide
	Ethanol	1800.5	0.058644	1.2318	0.5355	V	VLDL
	Glutamate	2526.5	0.060227	1.2202	0.5355
	IDL-PhosLip	2522	0.063423	1.1978	0.5355
	H4Apo-A2	2511.5	0.070423	1.1523	0.5355
	H4Chol	2509.5	0.071824	1.1437	0.5355
	IDL-Trig	2503.5	0.07617	1.1182	0.5355
	H4Apo-A1	2499.5	0.079184	1.1014	0.5355
	IDL-freeChol	2497.5	0.08072	1.093	0.5355
	TMAO	1717.5	0.081392	1.0894	0.5355
	totalTrig	2482	0.093529	1.0291	0.5355
	V3freeChol	2465.5	0.10888	0.96307	0.5355
	V2Trig	2455.5	0.11914	0.92396	0.5355
	Succinate	2446	0.12484	0.90363	0.5355
	VLDL-Trig	2449.5	0.12564	0.90088	0.5355
	V3Trig	2449	0.12619	0.89897	0.5355
	DMGly	1768.5	0.1266	0.89756	0.5355
	L5freeChol	2447.5	0.12786	0.89326	0.5355
	Acetone	2446.5	0.12872	0.89035	0.5355
	V1Trig	2446	0.12956	0.88754	0.5355
	L3Chol	2445.5	0.13012	0.88565	0.5355
	IDL-Chol	2445	0.13069	0.88376	0.5355
	V3Chol	2441	0.13531	0.86866	0.5355
	V1PhosLip	2436.5	0.14066	0.85182	0.5355
	H3Apo-A2	2435.5	0.14187	0.8481	0.5355
	LDL3-PN	2427	0.1525	0.81674	0.5355
	L3ApoB	2426	0.15378	0.81309	0.5355
	V4freeChol	2424.5	0.15568	0.80776	0.5355
	L6Trig	2418	0.16437	0.78416	0.5355
	V1freeChol	2409.5	0.17621	0.75396	0.5355
	VLDL-PhosLip	2409.5	0.17624	0.75388	0.5355
	2-AB	1825	0.17709	0.75182	0.5355
	Choline	1955.5	0.17787	0.74991	0.5355
	Tyrosine	1806	0.17825	0.74897	0.5355
	V2PhosLip	2407.5	0.17912	0.74685	0.5355
	3-HB	2403.5	0.18305	0.73743	0.5355
	L3Trig	1811	0.18572	0.73114	0.5355
	V3PhosLip	2402	0.18722	0.72764	0.5355
	VLDL-freeChol	2401.5	0.18798	0.72589	0.5355
	V4Chol	2400.5	0.18948	0.72243	0.5355
	L3PhosLip	2399.5	0.191	0.71897	0.5355
	H3PhosLip	2395	0.19793	0.70349	0.5355
	VLDL-PN	2389	0.20745	0.68308	0.5355
	VLDL-ApoB	2388.5	0.20826	0.6814	0.5355
	Acetoacetate	2385	0.21316	0.6713	0.5355
	V4Trig	2382	0.21897	0.65961	0.5355
	LDL6-PN	2380	0.22235	0.65296	0.5355
	L6ApoB	2379.5	0.2232	0.65131	0.5355
	totalApo-A2	2378	0.22576	0.64635	0.5355
	H1Apo-A1	1839	0.23095	0.63648	0.5355
	L5ApoB	2372	0.23622	0.62668	0.5355
	L5Chol	2372	0.23623	0.62667	0.5355
	H3freeChol	2371	0.23799	0.62345	0.5355
	2-HB	1887.5	0.23914	0.62135	0.5355
	LDL5-PN	2370	0.23979	0.62017	0.5355
	Glycine	1844.5	0.24067	0.61858	0.5355
	Lactate	2367.5	0.24429	0.61209	0.5355
	L5PhosLip	2364	0.2507	0.60085	0.5355
	H1Trig	1853	0.25628	0.59129	0.5355
	L6freeChol	2357.5	0.2629	0.5802	0.5355
	totalPN	2357	0.26387	0.57862	0.5355
	H3Chol	2356.5	0.26482	0.57705	0.5355
	totalApoB	2356.5	0.26482	0.57704	0.5355
	IDL-ApoB	2356	0.26578	0.57548	0.5355
	ID-PN	2356	0.26579	0.57547	0.5355
	Asparagine	1992	0.27021	0.5683	0.5355
	VLDL-Chol	2353	0.2716	0.56607	0.5355
	HDL-Apo-A2	2352.5	0.27257	0.56452	0.5355
	L6PhosLip	2350	0.2775	0.55674	0.5355
	LDL-PhosLip	2350	0.2775	0.55674	0.5355
	Acetate	1865	0.27911	0.55422	0.5355
	LDL-Chol	2348	0.28148	0.55055	0.5355
	L6Chol	2345.5	0.28651	0.54286	0.5385
	LDL-freeChol	2339	0.29988	0.52306	0.55691
	LDL-PN	2334	0.31044	0.50802	0.5603
	LDL-ApoB	2333.5	0.31151	0.50653	0.5603
	Creatinine	2333	0.31247	0.50518	0.5603
	V1Chol	2329.5	0.32014	0.49466	0.56752
	totalChol	2327.5	0.32453	0.48875	0.56884
	H3Apo-A1	2325.5	0.32895	0.48288	0.57017
	Ornithine	1903.5	0.34499	0.4622	0.59141
	Phenylalanine	1900	0.35485	0.44996	0.6017
	L2Trig	1904	0.36448	0.43832	0.61139
	V2freeChol	2296.5	0.39727	0.40092	0.65452
	V2Chol	2296	0.39859	0.39948	0.65452
	Glutamine	1923	0.41121	0.38594	0.66273
	Dimethylsulfone	1925	0.41556	0.38137	0.66273
	H2freeChol	2289	0.41633	0.38056	0.66273
	H4Trig	2284	0.42929	0.36725	0.66969
	V4PhosLip	2284	0.42929	0.36725	0.66969
	Alanine	2273	0.4586	0.33857	0.70225
	H1Apo-A2	1943	0.46405	0.33343	0.70225
	Sarcosine	2268.5	0.46494	0.33261	0.70225
	H1PhosLip	1944.5	0.46817	0.3296	0.70225
	L3freeChol	2261	0.49183	0.30819	0.73072
	Galactose	2128.5	0.51763	0.28598	0.7618
	Lysine	1964.5	0.52431	0.28041	0.76441
	V5freeChol	1975.5	0.55701	0.25413	0.80212
	L1PhosLip	1976.5	0.56046	0.25146	0.80212
	H1Chol	1979	0.56802	0.24563	0.80556
	Threonine	2213.5	0.60105	0.22109	0.84472
	L1ApoB	1998.5	0.62864	0.2016	0.86689
	LDL1-PN	1999	0.63023	0.2005	0.86689
	LDL-ratio-HDL	2213	0.6366	0.19614	0.86689
	ApoB-Apo-A1-ratio	2211.5	0.64127	0.19296	0.86689
	H2Apo-A2	2210.5	0.64461	0.1907	0.86689
	H2Trig	2006.5	0.65427	0.18424	0.86885
	Proline	2018.5	0.65721	0.1823	0.86885
	totalApo-A1	2204	0.66564	0.17676	0.8726
	V5Trig	2013.5	0.67705	0.16938	0.88017
	Methionine	2197.5	0.68687	0.16313	0.88469
	HDL-Apo-A1	2196	0.69187	0.15997	0.88469
	L1Trig	2028.5	0.72686	0.13855	0.90556
	Leucine	2185	0.72851	0.13756	0.90556
	HDL-PhosLip	2183	0.73529	0.13354	0.90556
	H3Trig	2180.5	0.74373	0.12859	0.90556
	Pyruvate	2034.5	0.74709	0.12663	0.90556
	Histidine	2179	0.74877	0.12565	0.90556
	L1Chol	2035	0.74882	0.12562	0.90556
	GlycB	2170	0.77913	0.10839	0.93496
	Valine	2050.5	0.80197	0.095842	0.95502
	Glyc	2160	0.81407	0.089337	0.95792
	L5Trig	2159	0.8176	0.087458	0.95792
	HDL-Chol	2157.5	0.82283	0.08469	0.95792
	GlycA	2147	0.85954	0.065734	0.97319
	Creatine	2141	0.88067	0.055189	0.97319
	Isoleucine	2141	0.88072	0.05516	0.97319
	SPC	2140.5	0.88251	0.054281	0.97319
	HDL-freeChol	2074.5	0.88605	0.052541	0.97319
	HDL-Trig	2078	0.89844	0.04651	0.97319
	L2Chol	2135	0.90199	0.044799	0.97319
	V5PhosLip	2134.5	0.90376	0.043949	0.97319
	Glycerol	2082	0.90704	0.042373	0.97319
	L1freeChol	2080.5	0.90731	0.042245	0.97319
	Glyc/SPC	2082.5	0.91438	0.038873	0.97319
	LDL-Trig	2082.5	0.91441	0.038859	0.97319
	H2PhosLip	2129.5	0.92152	0.035496	0.97319
	L4Trig	2087	0.93041	0.031325	0.97319
	H1freeChol	2087.5	0.93219	0.030494	0.97319
	L2freeChol	2089	0.93753	0.028013	0.97319
	V5Chol	2093	0.95178	0.021462	0.97319
	LDL2-PN	2119	0.95893	0.018214	0.97319
	H2Apo-A1	2118.5	0.96071	0.017407	0.97319
	L2ApoB	2118.5	0.96071	0.017407	0.97319
	L2PhosLip	2112	0.98392	0.0070392	0.99027
	H2Chol	2108	0.99821	0.00077658	0.99821

## Sheet: TAB 4
Tab4	NMR parameter	F.stat	p-value	-log10(p)	FDR	Abbreviation	Explanation
ANOVA of Sporadic and Genetic	Methionine	35.47	9.6899e-08	7.0137	1.5116e-05	FDR	false discovery rate
PD groups vs Controls (incl. _F)	DMGly	24.101	2.3799e-05	4.6234	0.0018563	2-AB	2-aminobutyric acid
	Creatinine	22.219	5.8737e-05	4.2311	0.0030543	2-HB	2-hydroxybutyric acid
	Creatine	18.191	0.0004017	3.3961	0.015666	2-OG	2-oxoglutaric acid
	Ethanol	15.672	0.0013239	2.8781	0.034464	3-HB	3-hydroxybutyric acid
	Asparagine	15.669	0.0013255	2.8776	0.034464	DMGly	Dimethylglycine
	Histidine	15.063	0.0017637	2.7536	0.036799	H	HDL
	H3freeChol	14.919	0.0018871	2.7242	0.036799	L	LDL
	Citrate	13.438	0.0037795	2.4226	0.065511	PN	particle number
	H4freeChol	13.155	0.0043136	2.3652	0.067292	SPC	signal of phospholipid composite
	Formate	10.5	0.01476	1.8309	0.20283	TMAO	Trimethylamine-N-oxide
	Ornithine	10.379	0.015602	1.8068	0.20283	V	VLDL
	V2Trig	9.7205	0.021098	1.6758	0.25317
	Proline	9.5524	0.02278	1.6424	0.25384
	GlycB	9.1235	0.027693	1.5576	0.288
	Glucose	8.9493	0.029972	1.5233	0.29223
	V2PhosLip	8.6245	0.034723	1.4594	0.30788
	Glycine	8.1953	0.042143	1.3753	0.30788
	GlycA	8.1951	0.042148	1.3752	0.30788
	Glyc	8.159	0.042837	1.3682	0.30788
	V1Trig	8.0874	0.04424	1.3542	0.30788
	V1PhosLip	8.0491	0.045007	1.3467	0.30788
	V5freeChol	7.9611	0.046823	1.3295	0.30788
	H4Apo-A1	7.8608	0.048978	1.31	0.30788
	V5Chol	7.8444	0.049339	1.3068	0.30788
	V1freeChol	7.6811	0.053083	1.275	0.3185
	VLDL-Trig	7.0742	0.069571	1.1576	0.35249
	Acetoacetate	7.0412	0.070597	1.1512	0.35249
	Glycerol	7.0408	0.07061	1.1511	0.35249
	H3Trig	6.879	0.075856	1.12	0.35249
	Threonine	6.8526	0.076747	1.1149	0.35249
	HDL-freeChol	6.8278	0.077595	1.1102	0.35249
	V3PhosLip	6.6448	0.084122	1.0751	0.35249
	H2Trig	6.6405	0.084284	1.0743	0.35249
	V3Trig	6.6394	0.084323	1.0741	0.35249
	IDL-Trig	6.6237	0.084909	1.071	0.35249
	H2freeChol	6.5873	0.086283	1.0641	0.35249
	H3Apo-A2	6.512	0.089191	1.0497	0.35249
	totalApo-A2	6.4734	0.090716	1.0423	0.35249
	Glutamine	6.4496	0.091672	1.0378	0.35249
	2-HB	6.4067	0.093417	1.0296	0.35249
	totalTrig	6.348	0.095853	1.0184	0.35249
	2-AB	6.3171	0.097161	1.0125	0.35249
	L4Trig	6.1316	0.10538	0.97724	0.37362
	IDL-PhosLip	5.9499	0.11407	0.94281	0.39546
	VLDL-PhosLip	5.8556	0.11885	0.925	0.39627
	L5freeChol	5.8201	0.1207	0.91831	0.39627
	Dimethylsulfone	5.7612	0.12383	0.90719	0.39627
	HDL-Trig	5.7492	0.12447	0.90494	0.39627
	H4PhosLip	5.6167	0.13182	0.88001	0.41129
	H3PhosLip	5.4811	0.13977	0.85457	0.42755
	L4freeChol	5.4204	0.14348	0.84322	0.43043
	L5PhosLip	5.2498	0.15439	0.81137	0.43805
	HDL-Apo-A2	5.2329	0.15551	0.80823	0.43805
	H3Apo-A1	5.2103	0.15703	0.80403	0.43805
	Acetone	5.207	0.15725	0.80341	0.43805
	Alanine	5.0293	0.16966	0.77041	0.44251
	totalApo-A1	5.0058	0.17137	0.76605	0.44251
	HDL-Apo-A1	4.9347	0.17664	0.75291	0.44251
	L4ApoB	4.9252	0.17736	0.75115	0.44251
	LDL4-PN	4.9105	0.17847	0.74844	0.44251
	Pyruvate	4.8928	0.17982	0.74517	0.44251
	2-OG	4.8743	0.18123	0.74176	0.44251
	H3Chol	4.8537	0.18283	0.73796	0.44251
	LDL5-PN	4.7995	0.18708	0.72796	0.44251
	L5ApoB	4.7978	0.18722	0.72766	0.44251
	L1Trig	4.7389	0.19194	0.71683	0.44362
	Tyrosine	4.7214	0.19337	0.7136	0.44362
	Lysine	4.6671	0.19786	0.70364	0.44733
	L4PhosLip	4.6089	0.20278	0.69298	0.4519
	L4Chol	4.4831	0.2138	0.66999	0.46082
	H4Chol	4.4577	0.2161	0.66535	0.46082
	L5Chol	4.4511	0.21669	0.66416	0.46082
	Isoleucine	4.4303	0.2186	0.66036	0.46082
	LDL-freeChol	4.193	0.24136	0.61734	0.50203
	Lactate	4.0468	0.25646	0.59099	0.52641
	LDL-Trig	3.9608	0.26572	0.57557	0.53835
	Choline	3.8249	0.281	0.5513	0.562
	V2freeChol	3.7446	0.29039	0.53702	0.56213
	V1Chol	3.7225	0.29303	0.53309	0.56213
	V3freeChol	3.7071	0.29488	0.53036	0.56213
	V2Chol	3.6749	0.29877	0.52466	0.56213
	L2freeChol	3.6724	0.29908	0.52421	0.56213
	ApoB-Apo-A1-ratio	3.615	0.30614	0.51407	0.56855
	V4Trig	3.4916	0.32186	0.49234	0.58469
	L6Trig	3.4879	0.32233	0.4917	0.58469
	VLDL-PN	3.4141	0.33208	0.47876	0.58927
	VLDL-ApoB	3.4116	0.33241	0.47833	0.58927
	VLDL-freeChol	3.191	0.36311	0.43996	0.62749
	IDL-ApoB	3.1807	0.36459	0.43819	0.62749
	ID-PN	3.1708	0.36604	0.43647	0.62749
	H4Trig	3.0707	0.38086	0.41924	0.62975
	Valine	3.0103	0.39004	0.40889	0.62975
	L3freeChol	3.0102	0.39005	0.40888	0.62975
	V3Chol	3.0032	0.39113	0.40768	0.62975
	H1freeChol	2.9994	0.39172	0.40702	0.62975
	totalPN	2.9775	0.39511	0.40328	0.62975
	totalApoB	2.9742	0.39561	0.40273	0.62975
	H4Apo-A2	2.9393	0.40108	0.39676	0.63201
	L5Trig	2.8959	0.40796	0.38938	0.63641
	Phenylalanine	2.7096	0.43859	0.35794	0.65991
	L6freeChol	2.64	0.45051	0.34629	0.65991
	L3ApoB	2.5754	0.46182	0.33553	0.65991
	LDL3-PN	2.5719	0.46243	0.33495	0.65991
	L3PhosLip	2.5677	0.46319	0.33424	0.65991
	totalChol	2.5406	0.46799	0.32976	0.65991
	LDL-Chol	2.5213	0.47146	0.32656	0.65991
	L6ApoB	2.4642	0.48179	0.31714	0.65991
	LDL6-PN	2.4623	0.48214	0.31683	0.65991
	Succinate	2.4295	0.48817	0.31143	0.65991
	V5PhosLip	2.414	0.49103	0.30889	0.65991
	H2Apo-A2	2.4115	0.4915	0.30847	0.65991
	LDL-ApoB	2.403	0.49308	0.30708	0.65991
	LDL-PN	2.401	0.49344	0.30676	0.65991
	L2PhosLip	2.3985	0.49391	0.30635	0.65991
	LDL-PhosLip	2.384	0.49661	0.30398	0.65991
	L6Chol	2.3812	0.49714	0.30352	0.65991
	V5Trig	2.3704	0.49916	0.30176	0.65991
	L1freeChol	2.31	0.5106	0.29192	0.66325
	3-HB	2.2775	0.51684	0.28665	0.66325
	HDL-PhosLip	2.2426	0.5236	0.281	0.66325
	L2ApoB	2.2339	0.5253	0.27959	0.66325
	LDL2-PN	2.2311	0.52585	0.27914	0.66325
	IDL-Chol	2.2242	0.5272	0.27802	0.66325
	HDL-Chol	2.1509	0.54168	0.26626	0.67011
	VLDL-Chol	2.1501	0.54185	0.26612	0.67011
	L3Chol	2.1316	0.54554	0.26317	0.67011
	LDL-ratio-HDL	2.0632	0.55939	0.25229	0.67037
	L2Chol	2.0556	0.56094	0.25108	0.67037
	L6PhosLip	2.0533	0.56141	0.25072	0.67037
	V4freeChol	2.0459	0.56294	0.24954	0.67037
	TMAO	1.9385	0.58527	0.23264	0.69168
	Sarcosine	1.8681	0.60023	0.22168	0.70403
	SPC	1.7726	0.62091	0.20697	0.72285
	IDL-freeChol	1.736	0.62897	0.20137	0.72681
	Glyc/SPC	1.6822	0.6409	0.19321	0.73409
	L1ApoB	1.6455	0.64911	0.18768	0.73409
	LDL1-PN	1.6443	0.64938	0.1875	0.73409
	H1Trig	1.5968	0.66013	0.18037	0.73698
	H2Apo-A1	1.5839	0.66304	0.17846	0.73698
	H2Chol	1.569	0.66644	0.17624	0.73698
	L1PhosLip	1.5497	0.67084	0.17338	0.73698
	L1Chol	1.3523	0.71675	0.14463	0.78191
	H2PhosLip	1.3241	0.72341	0.14062	0.78369
	V4Chol	1.1127	0.77402	0.11125	0.83274
	Glutamate	1.0574	0.78737	0.10382	0.83696
	V4PhosLip	1.052	0.78867	0.1031	0.83696
	Leucine	1.0037	0.80036	0.096716	0.84044
	L3Trig	0.97171	0.8081	0.092537	0.84044
	Galactose	0.97163	0.80812	0.092526	0.84044
	L2Trig	0.80268	0.84883	0.071181	0.87693
	H1Apo-A1	0.643	0.88652	0.05231	0.90985
	H1PhosLip	0.51657	0.91524	0.038467	0.93318
	H1Chol	0.41883	0.93633	0.028573	0.94849
	H1Apo-A2	0.35401	0.94957	0.022473	0.9557
	Acetate	0.2956	0.96085	0.017343	0.96085

## Sheet: TAB 5
Tab5	NMR parameter	V-value from Wilcoxon rank-sum test	p-value	-log10(p)	FDR	Abbreviation	Explanation
Two-group t testing	Methionine	4640	4.0145e-05	4.3964	0.0062626	FDR	false discovery rate
Sporadic vs Genetic	DMGly	8751.5	0.00011406	3.9429	0.0087295	2-AB	2-aminobutyric acid
	Ethanol	8370	0.00016788	3.775	0.0087295	2-HB	2-hydroxybutyric acid
	Creatinine	4911.5	0.00034024	3.4682	0.013269	2-OG	2-oxoglutaric acid
	H3freeChol	4993	0.00061513	3.211	0.019192	3-HB	3-hydroxybutyric acid
	H4freeChol	5112	0.0013974	2.8547	0.036333	DMGly	Dimethylglycine
	Ornithine	8251.5	0.0034866	2.4576	0.068936	H	HDL
	Citrate	8279	0.0035352	2.4516	0.068936	L	LDL
	GlycB	5339	0.0057416	2.241	0.099521	PN	particle number
	V5freeChol	8136	0.0082465	2.0837	0.10553	SPC	signal of phospholipid composite
	Glyc	5404.5	0.0085081	2.0702	0.10553	TMAO	Trimethylamine-N-oxide
	Threonine	8039.5	0.0086699	2.062	0.10553	V	VLDL
	GlycA	5410.5	0.0087942	2.0558	0.10553
	H3Apo-A2	5472.5	0.012442	1.9051	0.13863
	Asparagine	7480	0.014295	1.8448	0.14867
	Acetoacetate	8011	0.016341	1.7867	0.15596
	V5Chol	8005	0.016996	1.7697	0.15596
	totalApo-A2	5542.5	0.018066	1.7431	0.15657
	L5freeChol	5584	0.022361	1.6505	0.1836
	HDL-Trig	5601.5	0.024424	1.6122	0.18526
	H3Trig	5611	0.025608	1.5916	0.18526
	H4Apo-A1	5615	0.026126	1.5829	0.18526
	H2Trig	5630	0.028132	1.5508	0.19081
	Creatine	5642	0.029726	1.5269	0.19322
	Glycine	7873.5	0.032948	1.4822	0.2056
	HDL-Apo-A2	5677.5	0.035404	1.4509	0.20649
	L4Trig	5679.5	0.035739	1.4469	0.20649
	L4freeChol	5704.5	0.040208	1.3957	0.20967
	H4PhosLip	5715	0.042221	1.3745	0.20967
	L5PhosLip	5716	0.042417	1.3725	0.20967
	L4ApoB	5716.5	0.042515	1.3715	0.20967
	LDL4-PN	5719	0.04301	1.3664	0.20967
	L4PhosLip	5734	0.046078	1.3365	0.21782
	H3PhosLip	5742	0.047791	1.3207	0.21928
	L4Chol	5772	0.054689	1.2621	0.24103
	LDL5-PN	5781	0.056917	1.2448	0.24103
	L5ApoB	5782	0.057168	1.2428	0.24103
	L5Chol	5796.5	0.060926	1.2152	0.25012
	Histidine	5821.5	0.06783	1.1686	0.27132
	H2freeChol	5856	0.078537	1.1049	0.30261
	V2Trig	5859	0.079531	1.0995	0.30261
	Alanine	5893	0.091445	1.0388	0.33965
	H3Apo-A1	5901.5	0.094646	1.0239	0.34305
	H4Trig	5907	0.096757	1.0143	0.34305
	totalApo-A1	5920.5	0.10211	0.99093	0.345
	V3Trig	5922.5	0.10292	0.98749	0.345
	V3PhosLip	5925	0.10394	0.98321	0.345
	H4Apo-A2	5951	0.11506	0.93907	0.37196
	V4Trig	5960.5	0.11935	0.92318	0.37196
	V2PhosLip	5967.5	0.12259	0.91156	0.37196
	HDL-Apo-A1	5971.5	0.12447	0.90494	0.37196
	ID-PN	5974.5	0.1259	0.89999	0.37196
	IDL-ApoB	5975.5	0.12637	0.89835	0.37196
	Lactate	5980.5	0.12878	0.89014	0.37204
	H2Apo-A2	6009.5	0.14348	0.84321	0.40696
	H3Chol	6060.5	0.1724	0.76345	0.46083
	L5Trig	6066	0.17576	0.75507	0.46083
	IDL-PhosLip	6072.5	0.1798	0.7452	0.46083
	L3PhosLip	6073	0.18012	0.74444	0.46083
	V5PhosLip	7458	0.18326	0.73694	0.46083
	LDL3-PN	6081	0.18519	0.73238	0.46083
	L3ApoB	6081.5	0.18551	0.73164	0.46083
	IDL-Chol	6083.5	0.18679	0.72865	0.46083
	LDL-freeChol	6087	0.18906	0.7234	0.46083
	LDL-PhosLip	6099.5	0.19731	0.70484	0.47036
	LDL-Chol	6102	0.199	0.70115	0.47036
	Pyruvate	7429	0.20234	0.69391	0.47061
	H4Chol	6111	0.20514	0.68796	0.47061
	Phenylalanine	7405.5	0.21874	0.66008	0.48499
	2-AB	6177	0.21913	0.65929	0.48499
	L3Chol	6133	0.22073	0.65614	0.48499
	2-OG	7278	0.22872	0.6407	0.49556
	LDL-Trig	6160.5	0.24139	0.61728	0.50672
	VLDL-Trig	6161	0.24178	0.61658	0.50672
	V3Chol	6167	0.24647	0.60824	0.50672
	totalChol	6167.5	0.24686	0.60754	0.50672
	IDL-freeChol	6174.5	0.25241	0.59789	0.5079
	Glycerol	6222	0.25439	0.5945	0.5079
	Choline	7085	0.26019	0.58471	0.5079
	V4freeChol	6184.5	0.26046	0.58426	0.5079
	IDL-Trig	6192	0.26669	0.57399	0.51362
	VLDL-PhosLip	6208	0.28022	0.55251	0.52829
	totalTrig	6209	0.28108	0.55118	0.52829
	V4Chol	6230	0.29956	0.52352	0.55557
	H1Trig	6233.5	0.30272	0.51897	0.55557
	L6freeChol	6243	0.3114	0.50668	0.55787
	HDL-freeChol	6250	0.3179	0.49771	0.55787
	LDL-ApoB	6258	0.32544	0.48753	0.55787
	LDL-PN	6258	0.32544	0.48753	0.55787
	Acetone	7274	0.32899	0.48282	0.55787
	totalPN	6262	0.32926	0.48247	0.55787
	totalApoB	6262.5	0.32973	0.48184	0.55787
	ApoB-Apo-A1-ratio	7268.5	0.33437	0.47577	0.55787
	V1PhosLip	6271	0.33794	0.47116	0.55787
	HDL-PhosLip	6274.5	0.34136	0.46679	0.55787
	V3freeChol	6276.5	0.34331	0.46432	0.55787
	V1freeChol	6289	0.35572	0.4489	0.56282
	Sarcosine	7241.5	0.35646	0.44799	0.56282
	SPC	6290.5	0.35724	0.44704	0.56282
	V5Trig	7242	0.36078	0.44276	0.56282
	V4PhosLip	6299.5	0.36639	0.43605	0.56591
	V1Trig	6325	0.39309	0.40551	0.6012
	H1freeChol	6341.5	0.41097	0.38619	0.62129
	Galactose	6720	0.41419	0.3828	0.62129
	3-HB	7186	0.41876	0.37804	0.62215
	Succinate	6358.5	0.4248	0.37181	0.62518
	H2Apo-A1	6372	0.44527	0.35137	0.64918
	L3freeChol	6382.5	0.45745	0.33966	0.6519
	Glutamate	6385.5	0.46034	0.33692	0.6519
	Formate	7147.5	0.46403	0.33345	0.6519
	Glutamine	6389	0.46507	0.33248	0.6519
	L2PhosLip	7144.5	0.46803	0.32972	0.6519
	L3Trig	7129.5	0.48596	0.3134	0.67088
	L2Chol	7123.5	0.49325	0.30693	0.67497
	VLDL-freeChol	6430.5	0.51543	0.28783	0.69474
	L2ApoB	7101	0.52105	0.28312	0.69474
	LDL2-PN	7101	0.52105	0.28312	0.69474
	L1Trig	7091	0.53366	0.27274	0.70551
	VLDL-PN	6462	0.55545	0.25536	0.71107
	Lysine	6462.5	0.55575	0.25512	0.71107
	V2Chol	6462.5	0.55609	0.25485	0.71107
	VLDL-ApoB	6462.5	0.55609	0.25485	0.71107
	H1Apo-A2	6477.5	0.57568	0.23982	0.73013
	H2PhosLip	6496	0.60028	0.22165	0.73896
	Glyc/SPC	6497	0.60149	0.22077	0.73896
	Isoleucine	7039	0.60156	0.22072	0.73896
	L1ApoB	7034.5	0.60768	0.21632	0.73896
	LDL1-PN	7033	0.60971	0.21488	0.73896
	VLDL-Chol	6504	0.61106	0.21391	0.73896
	LDL6-PN	7024.5	0.62125	0.20673	0.74306
	L6ApoB	7022.5	0.62398	0.20483	0.74306
	L1Chol	7011	0.63977	0.19398	0.75609
	HDL-Chol	6538	0.65781	0.1819	0.77157
	Glucose	6552	0.67747	0.16911	0.78694
	H1PhosLip	6554.5	0.68101	0.16685	0.78694
	Dimethylsulfone	6561.5	0.6905	0.16084	0.79204
	TMAO	6968.5	0.6994	0.15528	0.79639
	L2freeChol	6963.5	0.70666	0.15079	0.79883
	H1Apo-A1	6586	0.72612	0.13899	0.81478
	L1PhosLip	6945	0.73337	0.13468	0.81478
	L6Trig	6595.5	0.73992	0.13082	0.81478
	Leucine	6600	0.74646	0.12699	0.81478
	Proline	6917.5	0.74688	0.12675	0.81478
	Valine	6614.5	0.76776	0.11478	0.82967
	V2freeChol	6618	0.77292	0.11186	0.82967
	L6Chol	6913.5	0.77959	0.10813	0.82967
	LDL-ratio-HDL	6624	0.78181	0.1069	0.82967
	L1freeChol	6642.5	0.80936	0.091858	0.84968
	Tyrosine	6644	0.81155	0.090683	0.84968
	V1Chol	6663.5	0.84092	0.075247	0.87455
	H2Chol	6672	0.85377	0.068661	0.88204
	2-HB	6835.5	0.87749	0.056759	0.90058
	L6PhosLip	6842.5	0.88643	0.052355	0.90381
	H1Chol	6699	0.89482	0.048263	0.90644
	L2Trig	6777	0.98691	0.005722	0.98998
	Acetate	6775	0.98998	0.0043717	0.98998

## Sheet: TAB 6
Tab6	NMR parameter	F.stat	p-value	-log10(p)	FDR	Abbreviation	Explanation
ANOVA of Sporadic and the rest of Genetic	Methionine	35.589	3.3127e-06	5.4798	0.00051678	FDR	false discovery rate
PD groups vs Controls (incl. _F) vs PD GBA	Creatinine	29.475	4.9456e-05	4.3058	0.0027089	2-AB	2-aminobutyric acid
groups	Asparagine	29.356	5.2095e-05	4.2832	0.0027089	2-HB	2-hydroxybutyric acid
	DMGly	26.494	0.0001801	3.7445	0.0070238	2-OG	2-oxoglutaric acid
	Formate	23.57	0.00062651	3.2031	0.019547	3-HB	3-hydroxybutyric acid
	Ornithine	22.461	0.0009985	3.0007	0.023539	DMGly	Dimethylglycine
	V5freeChol	22.327	0.0010562	2.9762	0.023539	H	HDL
	Creatine	21.299	0.0016206	2.7903	0.031601	L	LDL
	Citrate	20.468	0.0022846	2.6412	0.0396	PN	particle number
	V1Chol	18.582	0.0049317	2.307	0.076935	SPC	signal of phospholipid composite
	Histidine	17.425	0.0078427	2.1055	0.10912	TMAO	Trimethylamine-N-oxide
	V1Trig	17.254	0.0083935	2.0761	0.10912	V	VLDL
	Ethanol	16.881	0.0097315	2.0118	0.11678
	V1freeChol	16.558	0.011054	1.9565	0.12175
	H3freeChol	16.388	0.011817	1.9275	0.12175
	V1PhosLip	16.247	0.012487	1.9035	0.12175
	totalTrig	15.169	0.018985	1.7216	0.1657
	V2Chol	15.15	0.019119	1.7185	0.1657
	VLDL-Trig	14.814	0.021751	1.6625	0.17688
	H4freeChol	14.705	0.022677	1.6444	0.17688
	IDL-Trig	14.319	0.026271	1.5805	0.19516
	2-AB	14.095	0.028592	1.5438	0.197
	VLDL-freeChol	14.053	0.029045	1.5369	0.197
	V2Trig	13.936	0.03036	1.5177	0.19734
	VLDL-PhosLip	13.65	0.033794	1.4712	0.20863
	VLDL-Chol	13.574	0.034771	1.4588	0.20863
	Proline	13.146	0.040778	1.3896	0.2356
	V2PhosLip	12.911	0.04447	1.3519	0.24086
	L3PhosLip	12.706	0.047941	1.3193	0.24086
	Glutamine	12.687	0.048279	1.3162	0.24086
	LDL3-PN	12.627	0.049363	1.3066	0.24086
	L3ApoB	12.624	0.049407	1.3062	0.24086
	Threonine	12.072	0.060385	1.2191	0.28546
	IDL-PhosLip	11.654	0.070154	1.1539	0.31383
	L5Trig	11.643	0.070411	1.1524	0.31383
	L3Chol	11.34	0.078412	1.1056	0.33755
	H4Apo-A1	11.206	0.082207	1.0851	0.33755
	ApoB-Apo-A1-ratio	11.151	0.083807	1.0767	0.33755
	L4Trig	11.132	0.084388	1.0737	0.33755
	L5freeChol	10.784	0.095291	1.021	0.36161
	GlycB	10.636	0.10031	0.99865	0.36161
	V2freeChol	10.554	0.10316	0.98648	0.36161
	V5Chol	10.485	0.10566	0.97607	0.36161
	L6ApoB	10.398	0.10887	0.96308	0.36161
	LDL6-PN	10.392	0.10909	0.96223	0.36161
	Glucose	10.29	0.11296	0.94708	0.36161
	L6Trig	10.281	0.11331	0.94574	0.36161
	GlycA	10.261	0.11407	0.94284	0.36161
	V3PhosLip	10.065	0.12193	0.9139	0.36161
	Glycine	9.9593	0.12637	0.89834	0.36161
	L6freeChol	9.9137	0.12833	0.89166	0.36161
	L5PhosLip	9.9094	0.12852	0.89103	0.36161
	Glyc	9.8867	0.12951	0.88771	0.36161
	2-HB	9.8699	0.13024	0.88526	0.36161
	L5ApoB	9.8682	0.13031	0.88502	0.36161
	LDL5-PN	9.8611	0.13062	0.88398	0.36161
	L6Chol	9.827	0.13213	0.87901	0.36161
	Succinate	9.7382	0.13612	0.86608	0.36531
	Acetoacetate	9.6936	0.13816	0.85962	0.36531
	V3Trig	9.6417	0.14057	0.85209	0.36549
	L4freeChol	9.2913	0.15785	0.80177	0.3813
	V4Chol	9.1953	0.16289	0.78811	0.3813
	VLDL-PN	9.1417	0.16576	0.78051	0.3813
	VLDL-ApoB	9.1355	0.1661	0.77963	0.3813
	L6PhosLip	9.1236	0.16674	0.77795	0.3813
	LDL-Trig	9.107	0.16765	0.77559	0.3813
	L4ApoB	9.0971	0.16819	0.77419	0.3813
	LDL4-PN	9.095	0.16831	0.7739	0.3813
	L4PhosLip	9.0887	0.16865	0.77301	0.3813
	V3freeChol	8.9969	0.17375	0.76007	0.38409
	L5Chol	8.9514	0.17633	0.75368	0.38409
	H2Trig	8.9154	0.17839	0.74862	0.38409
	IDL-Chol	8.8825	0.18029	0.74402	0.38409
	ID-PN	8.7476	0.18828	0.72519	0.38409
	IDL-ApoB	8.7416	0.18864	0.72436	0.38409
	L3freeChol	8.6981	0.19128	0.71832	0.38409
	H3Trig	8.6907	0.19174	0.7173	0.38409
	Phenylalanine	8.624	0.19585	0.70807	0.38409
	V4freeChol	8.6129	0.19655	0.70653	0.38409
	L4Chol	8.6061	0.19697	0.7056	0.38409
	H3Chol	8.3151	0.21592	0.66571	0.40961
	Pyruvate	8.2912	0.21754	0.66246	0.40961
	Dimethylsulfone	8.2451	0.22069	0.65621	0.40961
	V3Chol	8.2292	0.22179	0.65406	0.40961
	totalApo-A1	8.209	0.22318	0.65134	0.40961
	H3Apo-A1	8.1668	0.22613	0.64564	0.4102
	HDL-Trig	8.0501	0.23445	0.62995	0.41764
	totalApo-A2	8.0344	0.23559	0.62784	0.41764
	Isoleucine	7.8803	0.24701	0.60729	0.43012
	H3PhosLip	7.7829	0.25445	0.5944	0.43012
	IDL-freeChol	7.7784	0.25479	0.59381	0.43012
	H4PhosLip	7.7713	0.25534	0.59287	0.43012
	LDL-freeChol	7.7574	0.25642	0.59105	0.43012
	H3Apo-A2	7.6836	0.26222	0.58134	0.43517
	HDL-Apo-A1	7.522	0.27525	0.56027	0.45199
	L1Trig	7.436	0.2824	0.54914	0.45304
	V4Trig	7.4216	0.28361	0.54728	0.45304
	H2freeChol	7.4099	0.2846	0.54577	0.45304
	Lysine	7.1743	0.30503	0.51565	0.4766
	V5PhosLip	7.1688	0.30552	0.51497	0.4766
	Alanine	7.1091	0.31087	0.50742	0.47748
	H4Chol	7.0945	0.3122	0.50557	0.47748
	Glycerol	7.0467	0.31655	0.49956	0.47823
	totalPN	6.9961	0.32121	0.49322	0.47823
	totalApoB	6.9888	0.32188	0.4923	0.47823
	V5Trig	6.923	0.32802	0.4841	0.48275
	H4Trig	6.8337	0.3365	0.47301	0.4906
	HDL-Apo-A2	6.7276	0.34678	0.45995	0.5009
	HDL-freeChol	6.6652	0.35292	0.45232	0.50302
	Tyrosine	6.6373	0.3557	0.44892	0.50302
	LDL-ratio-HDL	6.615	0.35792	0.44621	0.50302
	L2PhosLip	6.4537	0.37433	0.42675	0.52139
	LDL-PN	6.3784	0.38216	0.41775	0.52312
	LDL-ApoB	6.3773	0.38228	0.41762	0.52312
	LDL-PhosLip	6.2856	0.39197	0.40675	0.53171
	L2ApoB	6.2217	0.39882	0.39922	0.53345
	LDL2-PN	6.21	0.40009	0.39785	0.53345
	Lactate	6.1013	0.41194	0.38516	0.54007
	Acetone	6.101	0.41197	0.38513	0.54007
	Glutamate	5.9836	0.42502	0.37159	0.55253
	LDL-Chol	5.8373	0.44166	0.35491	0.56941
	2-OG	5.7623	0.45033	0.34646	0.57584
	L2Chol	5.7272	0.45443	0.34253	0.57635
	H2Apo-A2	5.4365	0.48917	0.31054	0.61449
	V4PhosLip	5.4102	0.49238	0.3077	0.61449
	TMAO	5.2132	0.51677	0.2867	0.63981
	Sarcosine	5.079	0.53372	0.27269	0.65559
	L2Trig	4.9252	0.55344	0.25693	0.66842
	H4Apo-A2	4.8986	0.55688	0.25424	0.66842
	L2freeChol	4.8976	0.55702	0.25413	0.66842
	3-HB	4.835	0.56514	0.24784	0.67299
	HDL-Chol	4.6201	0.59337	0.22667	0.70126
	Choline	4.523	0.60627	0.21733	0.7092
	Valine	4.5012	0.60918	0.21525	0.7092
	H2Chol	4.4663	0.61384	0.21195	0.70932
	HDL-PhosLip	4.2392	0.64434	0.19088	0.7391
	totalChol	4.1781	0.65258	0.18536	0.74309
	Glyc/SPC	4.1067	0.66224	0.17898	0.745
	H2PhosLip	4.095	0.66382	0.17795	0.745
	Acetate	4.0035	0.6762	0.16992	0.75348
	H1freeChol	3.9395	0.68486	0.1644	0.75772
	H2Apo-A1	3.8457	0.69755	0.15642	0.76142
	L3Trig	3.8426	0.69797	0.15616	0.76142
	Leucine	3.7732	0.70734	0.15037	0.76628
	H1Trig	3.4261	0.75377	0.12276	0.81096
	SPC	3.3506	0.76373	0.11706	0.81368
	H1PhosLip	3.2918	0.77143	0.11271	0.81368
	L1freeChol	3.2094	0.78214	0.10671	0.81368
	LDL1-PN	3.2045	0.78278	0.10636	0.81368
	L1ApoB	3.2035	0.7829	0.10629	0.81368
	H1Apo-A1	3.1489	0.78994	0.10241	0.81368
	H1Chol	3.1265	0.79282	0.10083	0.81368
	L1PhosLip	2.9629	0.81348	0.089651	0.82943
	L1Chol	2.8035	0.83307	0.079317	0.84389
	H1Apo-A2	2.5508	0.86274	0.064121	0.8683
	Galactose	0.93617	0.98792	0.0052797	0.98792

## Sheet: TAB 7
Tab7	NMR parameter	F.stat	p-value	-log10(p)	FDR	Abbreviation	Explanation
ANOVA of PD GBA groups	Methionine	27.508	1.5692e-05	4.8043	0.0024323	FDR	false discovery rate
vs Controls	Ornithine	19.462	0.00063759	3.1955	0.049413	2-AB	2-aminobutyric acid
	Citrate	17.384	0.0016275	2.7885	0.084089	2-HB	2-hydroxybutyric acid
	Creatinine	16.381	0.0025482	2.5938	0.096561	2-OG	2-oxoglutaric acid
	Formate	15.93	0.0031149	2.5066	0.096561	3-HB	3-hydroxybutyric acid
	DMGly	15.126	0.0044475	2.3519	0.11489	DMGly	Dimethylglycine
	V5freeChol	13.322	0.0098053	2.0085	0.21712	H	HDL
	ApoB-Apo-A1-ratio	12.675	0.012976	1.8869	0.2514	L	LDL
	Asparagine	12.243	0.015631	1.806	0.25899	PN	particle number
	V1Chol	12.088	0.016709	1.7771	0.25899	SPC	signal of phospholipid composite
	LDL-ratio-HDL	11.764	0.019194	1.7168	0.27046	TMAO	Trimethylamine-N-oxide
	V2Chol	10.818	0.028687	1.5423	0.33952	V	VLDL
	LDL-Trig	10.372	0.0346	1.4609	0.33952
	L4Trig	9.6796	0.046185	1.3355	0.33952
	totalTrig	9.6748	0.046276	1.3346	0.33952
	VLDL-Chol	9.5898	0.047934	1.3194	0.33952
	IDL-Trig	9.4779	0.050203	1.2993	0.33952
	Histidine	9.3073	0.053862	1.2687	0.33952
	L5Trig	9.2963	0.054105	1.2668	0.33952
	VLDL-freeChol	9.2844	0.05437	1.2646	0.33952
	V1Trig	9.219	0.055852	1.253	0.33952
	Glycerol	8.7349	0.068078	1.167	0.33952
	V1freeChol	8.5696	0.072805	1.1378	0.33952
	2-HB	8.542	0.073624	1.133	0.33952
	IDL-PhosLip	8.5406	0.073665	1.1327	0.33952
	IDL-Chol	8.5373	0.073765	1.1321	0.33952
	totalApoB	8.5357	0.073814	1.1319	0.33952
	totalPN	8.5357	0.073814	1.1319	0.33952
	V2Trig	8.5349	0.073836	1.1317	0.33952
	V1PhosLip	8.4717	0.075749	1.1206	0.33952
	VLDL-Trig	8.4147	0.077517	1.1106	0.33952
	2-AB	8.2425	0.083087	1.0805	0.33952
	LDL4-PN	8.2286	0.083555	1.078	0.33952
	L4ApoB	8.2286	0.083555	1.078	0.33952
	TMAO	8.112	0.08756	1.0577	0.33952
	L5PhosLip	8.1086	0.087679	1.0571	0.33952
	L4PhosLip	8.0891	0.08837	1.0537	0.33952
	L5ApoB	7.938	0.093875	1.0275	0.33952
	LDL5-PN	7.9314	0.094124	1.0263	0.33952
	Creatine	7.8907	0.095667	1.0192	0.33952
	VLDL-PhosLip	7.8706	0.096434	1.0158	0.33952
	L4Chol	7.8638	0.096697	1.0146	0.33952
	LDL-PN	7.8402	0.097612	1.0105	0.33952
	LDL-ApoB	7.8402	0.097612	1.0105	0.33952
	L5Chol	7.7825	0.099878	1.0005	0.33952
	L5freeChol	7.7604	0.10076	0.99671	0.33952
	Proline	7.6502	0.10527	0.97771	0.34716
	V2freeChol	7.5671	0.10879	0.96342	0.35129
	IDL-ApoB	7.3808	0.11708	0.9315	0.35655
	H2Trig	7.3699	0.11758	0.92966	0.35655
	V4Chol	7.3268	0.11959	0.9223	0.35655
	ID-PN	7.3263	0.11962	0.92221	0.35655
	IDL-freeChol	7.1184	0.12976	0.88686	0.37507
	V4freeChol	7.1006	0.13067	0.88383	0.37507
	Valine	6.8906	0.14179	0.84837	0.37983
	Threonine	6.8852	0.14208	0.84747	0.37983
	V2PhosLip	6.7359	0.15052	0.8224	0.37983
	Acetoacetate	6.6736	0.15418	0.81198	0.37983
	LDL-PhosLip	6.6402	0.15617	0.80641	0.37983
	LDL-Chol	6.6195	0.15742	0.80295	0.37983
	VLDL-PN	6.5855	0.15948	0.79729	0.37983
	VLDL-ApoB	6.5755	0.1601	0.79562	0.37983
	Glycine	6.5349	0.16261	0.78886	0.37983
	Glutamate	6.5215	0.16344	0.78664	0.37983
	L3ApoB	6.5163	0.16377	0.78577	0.37983
	LDL3-PN	6.5162	0.16377	0.78576	0.37983
	Lysine	6.5096	0.16418	0.78467	0.37983
	L4freeChol	6.4682	0.1668	0.7778	0.38021
	LDL-freeChol	6.3382	0.17528	0.75628	0.39374
	H3Trig	6.2164	0.18356	0.73622	0.40043
	L3Trig	6.1905	0.18536	0.73197	0.40043
	Glutamine	6.163	0.1873	0.72745	0.40043
	V3freeChol	6.1449	0.18859	0.72449	0.40043
	Acetone	6.031	0.19684	0.70588	0.4123
	H4Apo-A1	5.9566	0.20241	0.69376	0.41747
	V3Chol	5.9266	0.20469	0.68889	0.41747
	V3Trig	5.814	0.21347	0.67066	0.42972
	L3PhosLip	5.7515	0.21849	0.66057	0.43417
	V4Trig	5.5101	0.23884	0.62189	0.4618
	L6Trig	5.5021	0.23955	0.62061	0.4618
	L3Chol	5.4819	0.24133	0.6174	0.4618
	V3PhosLip	5.411	0.24767	0.60613	0.46815
	H4freeChol	5.3225	0.25578	0.59214	0.47766
	Leucine	5.2857	0.25922	0.58633	0.47832
	totalChol	5.242	0.26336	0.57945	0.48024
	L6freeChol	5.1047	0.27673	0.55795	0.49875
	V5Chol	5.0571	0.28148	0.55055	0.50149
	L1Trig	4.8998	0.29773	0.52617	0.52442
	Succinate	4.75	0.31393	0.50317	0.54224
	GlycB	4.7416	0.31485	0.5019	0.54224
	V4PhosLip	4.6349	0.32685	0.48565	0.55672
	HDL-Trig	4.5021	0.34229	0.4656	0.57669
	H3freeChol	4.4645	0.34678	0.45995	0.57796
	Isoleucine	4.3958	0.35509	0.44967	0.58551
	H4Trig	4.322	0.36418	0.43869	0.59333
	Ethanol	4.293	0.3678	0.43439	0.59333
	H3Apo-A1	4.2651	0.37131	0.43026	0.59333
	HDL-freeChol	4.1895	0.38097	0.41911	0.60256
	Alanine	4.1274	0.38904	0.41	0.60491
	V5PhosLip	4.118	0.39027	0.40864	0.60491
	H2PhosLip	4.0051	0.40531	0.39221	0.61843
	V5Trig	3.9929	0.40697	0.39044	0.61843
	totalApo-A1	3.8326	0.42913	0.36741	0.64053
	H1Trig	3.8107	0.43223	0.36428	0.64053
	H1Apo-A1	3.78	0.4366	0.35992	0.64053
	Dimethylsulfone	3.7537	0.44036	0.35619	0.64053
	3-HB	3.7411	0.44217	0.35441	0.64053
	Lactate	3.6531	0.45499	0.342	0.64966
	H1PhosLip	3.6404	0.45686	0.34022	0.64966
	LDL6-PN	3.4562	0.48458	0.31464	0.66846
	L6ApoB	3.4562	0.48458	0.31464	0.66846
	H1Apo-A2	3.4359	0.48769	0.31186	0.66846
	H2Chol	3.4155	0.49084	0.30906	0.66846
	Pyruvate	3.4103	0.49164	0.30835	0.66846
	Phenylalanine	3.3522	0.5007	0.30042	0.67208
	GlycA	3.2916	0.51027	0.2922	0.67208
	Glyc	3.286	0.51115	0.29145	0.67208
	H3Chol	3.2634	0.51476	0.2884	0.67208
	Tyrosine	3.244	0.51786	0.28579	0.67208
	L2Trig	3.2286	0.52032	0.28373	0.67208
	L6Chol	3.1857	0.52725	0.27799	0.6754
	H1Chol	3.1488	0.53324	0.27308	0.67747
	H2Apo-A2	3.1011	0.54105	0.26676	0.67806
	H4Chol	3.0735	0.5456	0.26312	0.67806
	HDL-Apo-A1	3.0617	0.54756	0.26157	0.67806
	H4Apo-A2	3.0397	0.5512	0.25869	0.67806
	H2Apo-A1	2.9001	0.57468	0.24058	0.70138
	L6PhosLip	2.7471	0.601	0.22113	0.72777
	H4PhosLip	2.6151	0.62416	0.20471	0.7465
	H1freeChol	2.6041	0.6261	0.20336	0.7465
	H2freeChol	2.556	0.63464	0.19747	0.74854
	Sarcosine	2.507	0.64339	0.19153	0.74854
	HDL-PhosLip	2.5065	0.64348	0.19147	0.74854
	L1Chol	2.4645	0.651	0.18642	0.74854
	L2PhosLip	2.4592	0.65195	0.18578	0.74854
	L3freeChol	2.3794	0.66636	0.17629	0.75873
	L2Chol	2.3559	0.67062	0.17353	0.75873
	2-OG	2.3089	0.67915	0.16804	0.76281
	H3Apo-A2	2.1715	0.70425	0.15228	0.78335
	LDL1-PN	2.1027	0.71688	0.14455	0.78335
	LDL2-PN	2.0812	0.72082	0.14217	0.78335
	L1ApoB	2.0762	0.72174	0.14162	0.78335
	L2ApoB	2.0632	0.72413	0.14018	0.78335
	totalApo-A2	2.0435	0.72775	0.13802	0.78335
	HDL-Apo-A2	1.9939	0.73687	0.13261	0.78769
	HDL-Chol	1.9429	0.74627	0.12711	0.79227
	H3PhosLip	1.72	0.78709	0.10398	0.82992
	L1PhosLip	1.6796	0.79441	0.099953	0.83199
	L1freeChol	1.5731	0.81362	0.089576	0.84639
	SPC	1.5004	0.82658	0.082716	0.85413
	Glyc/SPC	1.4653	0.83276	0.079479	0.85482
	Acetate	1.4298	0.839	0.076239	0.85556
	Glucose	1.1021	0.89394	0.04869	0.90563
	Choline	1.0545	0.90143	0.04507	0.90728
	L2freeChol	0.348	0.98651	0.0058993	0.98651

## Sheet: TAB 8
Tab8	NMR parameter	F.stat	p-value	-log10(p)	FDR	PLS-DA Component 1 VIP score	Abbreviation	Explanation
ANOVA and PLS-DA analysis runs of	2-AB	10.591	0.014153	1.8491	0.5418	4.5448	FDR	false discovery rate
PD double mutation carriers, LRRK2,	Ornithine	2.5375	0.46854	0.32925	0.81735	3.055	2-AB	2-aminobutyric acid
and PRKN	Choline	4.029	0.25835	0.58779	0.69693	2.8279	2-HB	2-hydroxybutyric acid
	L2Chol	10.225	0.016749	1.776	0.5418	2.6275	2-OG	2-oxoglutaric acid
	L2freeChol	8.3325	0.039618	1.4021	0.5418	2.5243	3-HB	3-hydroxybutyric acid
	2-HB	5.2141	0.15677	0.80473	0.69429	2.396	DMGly	Dimethylglycine
	Asparagine	5.3367	0.14874	0.82757	0.69429	2.2453	H	HDL
	L2Trig	9.4131	0.024274	1.6149	0.5418	2.0624	L	LDL
	TMAO	5.7517	0.12434	0.9054	0.69429	2.0284	PLS-DA	Partial Least Squares Discriminant Analysis
	H1Apo-A2	7.2027	0.065709	1.1824	0.56583	1.9968	PN	particle number
	L2PhosLip	10.18	0.017095	1.7671	0.5418	1.9186	SPC	signal of phospholipid composite
	H1Apo-A1	7.7746	0.050908	1.2932	0.5418	1.8622	TMAO	Trimethylamine-N-oxide
	LDL2-PN	8.1619	0.042782	1.3687	0.5418	1.8228	V	VLDL
	L2ApoB	8.1619	0.042782	1.3687	0.5418	1.8225	VIP	variable importance in projection
	Dimethylsulfone	8.0514	0.044962	1.3472	0.5418	1.5466
	H1PhosLip	7.963	0.046782	1.3299	0.5418	1.5373
	L3Chol	4.2148	0.23919	0.62127	0.69693	1.5307
	H1Chol	7.7379	0.05175	1.2861	0.5418	1.4978
	L3freeChol	4.5244	0.21012	0.67753	0.69693	1.3906
	Sarcosine	1.5988	0.65967	0.18068	0.86279	1.3548
	H1freeChol	7.2834	0.063394	1.198	0.56583	1.3377
	V5freeChol	4.8188	0.18556	0.73152	0.69693	1.3052
	L5ApoB	3.1997	0.36184	0.44148	0.72839	1.3044
	LDL5-PN	3.3154	0.3455	0.46155	0.72254	1.3041
	3-HB	2.1726	0.53736	0.26973	0.8515	1.2865
	2-OG	1.7081	0.63514	0.19713	0.86279	1.2712
	L3ApoB	4.3251	0.22843	0.64124	0.69693	1.2593
	LDL3-PN	4.3251	0.22843	0.64124	0.69693	1.2585
	L4PhosLip	1.5725	0.66563	0.17677	0.86279	1.258
	H2Chol	7.0641	0.069883	1.1556	0.5701	1.2447
	L3PhosLip	4.2988	0.23095	0.63647	0.69693	1.2251
	H2freeChol	3.7473	0.29008	0.53748	0.69693	1.2091
	H2Apo-A2	5.7771	0.12298	0.91018	0.69429	1.1859
	V2freeChol	2.1061	0.55067	0.25911	0.85354	1.177
	H1Trig	5.2242	0.1561	0.8066	0.69429	1.135
	H4Chol	8.8089	0.031942	1.4956	0.5418	1.1281
	V1freeChol	0.892	0.82736	0.082306	0.91112	1.1232
	H4freeChol	3.7962	0.28433	0.54618	0.69693	1.1117
	V1Chol	3.1193	0.3736	0.42759	0.73301	1.0846
	L5Chol	3.2854	0.34968	0.45633	0.72254	1.0678
	H2PhosLip	7.5719	0.055741	1.2538	0.5418	1.0446
	V5Chol	4.0523	0.25588	0.59197	0.69693	1.0389
	L5PhosLip	3.1559	0.36821	0.4339	0.7317	0.99504
	Succinate	1.3232	0.72363	0.14048	0.86279	0.9858
	IDL-Trig	0.60197	0.89598	0.047701	0.92607	0.95738
	Histidine	6.2626	0.09951	1.0021	0.67061	0.93984
	V1Trig	0.88591	0.82883	0.081536	0.91112	0.8855
	V2Chol	2.2141	0.52918	0.2764	0.8515	0.83994
	DMGly	3.2527	0.35428	0.45065	0.72254	0.80221
	VLDL-Chol	2.7292	0.4353	0.36122	0.80322	0.79171
	H4PhosLip	6.6431	0.084188	1.0748	0.62139	0.75213
	Isoleucine	3.7572	0.28891	0.53924	0.69693	0.73404
	L5freeChol	3.6182	0.30575	0.51464	0.69693	0.73028
	V4freeChol	1.3398	0.71971	0.14284	0.86279	0.68904
	Proline	2.5191	0.47186	0.32619	0.81735	0.67712
	Leucine	5.4675	0.1406	0.85202	0.69429	0.64923
	H4Apo-A2	11.129	0.011048	1.9567	0.5418	0.60997
	Creatine	2.3582	0.50146	0.29976	0.83577	0.58325
	VLDL-freeChol	2.1676	0.53837	0.26892	0.8515	0.57969
	L5Trig	3.808	0.28296	0.54828	0.69693	0.55731
	H2Apo-A1	4.5471	0.20813	0.68166	0.69693	0.55588
	Alanine	7.8397	0.049442	1.3059	0.5418	0.55454
	H2Trig	4.0578	0.25529	0.59297	0.69693	0.5416
	V1PhosLip	0.89332	0.82704	0.082474	0.91112	0.54157
	H4Trig	5.8761	0.1178	0.92887	0.69429	0.53622
	V5PhosLip	3.7048	0.29515	0.52995	0.69693	0.53522
	Acetoacetate	4.1956	0.2411	0.61781	0.69693	0.52713
	H4Apo-A1	7.5643	0.055928	1.2524	0.5418	0.52497
	SPC	3.701	0.29561	0.52928	0.69693	0.52254
	L1freeChol	1.8368	0.60696	0.21684	0.86279	0.51074
	L4Chol	1.6527	0.6475	0.18876	0.86279	0.5098
	V3PhosLip	0.91224	0.82247	0.084878	0.91112	0.50878
	Citrate	4.8834	0.18054	0.74343	0.69693	0.50853
	Acetone	1.6136	0.6563	0.1829	0.86279	0.50836
	Phenylalanine	3.4974	0.3211	0.49335	0.70405	0.49915
	HDL-Chol	3.3405	0.34205	0.46591	0.72254	0.48941
	Glycerol	1.9112	0.59104	0.22839	0.86279	0.48298
	HDL-freeChol	5.2756	0.1527	0.81617	0.69429	0.47505
	H3Chol	1.0589	0.78701	0.10402	0.89696	0.47162
	Lysine	2.2763	0.51707	0.28645	0.8515	0.47088
	V4Chol	4.4851	0.21362	0.67035	0.69693	0.46966
	Ethanol	1.2665	0.73711	0.13247	0.86701	0.46582
	Pyruvate	0.66589	0.8812	0.054928	0.92607	0.4613
	LDL-Chol	4.9647	0.1744	0.75844	0.69693	0.45194
	IDL-Chol	1.9137	0.59051	0.22877	0.86279	0.42954
	VLDL-Trig	0.99346	0.80284	0.095374	0.90832	0.42798
	Valine	3.6544	0.30128	0.52103	0.69693	0.42529
	HDL-PhosLip	3.2982	0.34789	0.45856	0.72254	0.41841
	H3Apo-A2	1.6308	0.65243	0.18546	0.86279	0.41587
	Glutamate	1.2362	0.74432	0.12824	0.86745	0.41409
	L1Trig	0.62728	0.89016	0.050532	0.92607	0.40873
	LDL-Trig	6.4412	0.092011	1.0362	0.64826	0.39169
	L6ApoB	2.5039	0.47459	0.32368	0.81735	0.38382
	LDL6-PN	2.5039	0.47459	0.32368	0.81735	0.3837
	Glyc/SPC	1.7901	0.61709	0.20965	0.86279	0.38322
	LDL-PhosLip	4.9055	0.17885	0.74751	0.69693	0.37738
	IDL-freeChol	2.1186	0.54816	0.26109	0.85354	0.37082
	H3PhosLip	1.5031	0.68155	0.1665	0.86279	0.36945
	L1Chol	1.9172	0.58977	0.22931	0.86279	0.3684
	L1ApoB	1.362	0.71447	0.14602	0.86279	0.36323
	LDL1-PN	1.362	0.71447	0.14602	0.86279	0.36298
	Methionine	1.4967	0.68303	0.16556	0.86279	0.35072
	L1PhosLip	1.7478	0.62636	0.20318	0.86279	0.34303
	Glucose	2.389	0.49568	0.3048	0.83512	0.32712
	LDL-ApoB	5.5361	0.13649	0.86488	0.69429	0.32699
	LDL-PN	5.5361	0.13649	0.86488	0.69429	0.32697
	totalChol	5.2639	0.15346	0.814	0.69429	0.321
	VLDL-ApoB	1.4618	0.69111	0.16046	0.86279	0.31912
	VLDL-PN	1.4618	0.69111	0.16046	0.86279	0.31803
	L6Chol	3.4866	0.3225	0.49147	0.70405	0.30888
	Tyrosine	2.2125	0.52948	0.27615	0.8515	0.30176
	H3Apo-A1	1.3584	0.71532	0.1455	0.86279	0.29842
	L4Trig	2.7731	0.42795	0.36861	0.79918	0.2897
	Formate	2.6157	0.45474	0.34224	0.81735	0.28076
	totalTrig	0.65727	0.88321	0.053938	0.92607	0.27449
	VLDL-PhosLip	1.1079	0.77516	0.11061	0.89	0.2743
	LDL-freeChol	5.3122	0.15031	0.823	0.69429	0.2644
	HDL-Apo-A1	1.732	0.62984	0.20077	0.86279	0.25641
	totalApo-A1	1.6859	0.64008	0.19377	0.86279	0.24178
	L6Trig	2.9261	0.40316	0.39452	0.77119	0.23612
	H3freeChol	0.36565	0.94724	0.023539	0.9553	0.21907
	IDL-PhosLip	1.2613	0.73835	0.13174	0.86701	0.21815
	Glycine	1.5498	0.67081	0.1734	0.86279	0.20795
	V5Trig	1.1344	0.76877	0.1142	0.88925	0.2025
	totalPN	4.4993	0.21235	0.67294	0.69693	0.19917
	totalApoB	4.4993	0.21235	0.67294	0.69693	0.19912
	HDL-Trig	0.61886	0.8921	0.049586	0.92607	0.19599
	V4Trig	0.47464	0.92443	0.034128	0.94267	0.17281
	Glutamine	0.35621	0.94913	0.022673	0.9553	0.16292
	L3Trig	6.7246	0.081214	1.0904	0.62139	0.1621
	V3Trig	0.57481	0.90217	0.04471	0.92607	0.15686
	Lactate	1.9742	0.57777	0.23825	0.86279	0.15493
	GlycA	3.5701	0.31178	0.50615	0.70038	0.15092
	L6PhosLip	3.9528	0.26661	0.57413	0.69693	0.15048
	Glyc	3.6256	0.30483	0.51594	0.69693	0.12566
	Threonine	4.5554	0.2074	0.68319	0.69693	0.11738
	V4PhosLip	0.59306	0.89802	0.046714	0.92607	0.10541
	V2PhosLip	0.73107	0.86587	0.062545	0.92607	0.0987
	GlycB	2.8957	0.40798	0.38936	0.77119	0.094571
	totalApo-A2	4.1603	0.24467	0.61142	0.69693	0.085387
	V3freeChol	2.4576	0.483	0.31606	0.82269	0.065369
	V3Chol	2.5071	0.47401	0.32422	0.81735	0.057272
	HDL-Apo-A2	5.0237	0.17007	0.76938	0.69693	0.049198
	V2Trig	0.32097	0.95604	0.019525	0.95604	0.045576
	Acetate	0.59884	0.8967	0.047353	0.92607	0.037076
	LDL-ratio-HDL	4.537	0.20901	0.67982	0.69693	0.03681
	ApoB-Apo-A1-ratio	3.7152	0.29391	0.53179	0.69693	0.033597
	L4ApoB	1.4331	0.6978	0.15627	0.86279	0.017177
	LDL4-PN	1.4331	0.6978	0.15627	0.86279	0.01673
	Creatinine	3.8078	0.28298	0.54824	0.69693	0.01326
	IDL-ApoB	1.9778	0.57703	0.2388	0.86279	0.012668
	ID-PN	1.9847	0.5756	0.23988	0.86279	0.012621
	L4freeChol	1.7139	0.63385	0.19801	0.86279	0.0075391
	H3Trig	0.81057	0.84694	0.072149	0.92447	0.0047985
	L6freeChol	3.041	0.38535	0.41414	0.74662	0.00046739

## Sheet: TAB 9
Tab9	NMR parameter	F.stat	p-value	-log10(p)	FDR	PLS-DA Component 1 VIP score	Abbreviation	Explanation
ANOVA and PLS-DA analysis runs of	L3PhosLip	7.8767	0.04863	1.3131	0.28799	3.8374	FDR	false discovery rate
Mito phenotype, DLB, and controls	L4PhosLip	7.2764	0.063592	1.1966	0.28799	3.5813	2-AB	2-aminobutyric acid
(incl. _F)	L3ApoB	7.5897	0.055297	1.2573	0.28799	3.3453	2-HB	2-hydroxybutyric acid
	LDL3-PN	7.589	0.055315	1.2572	0.28799	3.3429	2-OG	2-oxoglutaric acid
	L3Chol	8.0778	0.044432	1.3523	0.28799	3.2201	3-HB	3-hydroxybutyric acid
	L4Chol	7.3747	0.060866	1.2156	0.28799	3.1615	DMGly	Dimethylglycine
	L3freeChol	7.2851	0.063345	1.1983	0.28799	2.8671	H	HDL
	Ethanol	6.1298	0.10547	0.97689	0.29722	2.8072	L	LDL
	L4freeChol	7.9883	0.046253	1.3349	0.28799	2.6454	PLS-DA	Partial Least Squares Discriminant Analysis
	L4ApoB	6.8731	0.076053	1.1189	0.28799	2.1471	PN	particle number
	LDL4-PN	6.8731	0.076053	1.1189	0.28799	2.1448	SPC	signal of phospholipid composite
	Asparagine	11.027	0.01158	1.9363	0.28799	1.9015	TMAO	Trimethylamine-N-oxide
	2-HB	2.6351	0.45137	0.34547	0.61371	1.8523	V	VLDL
	3-HB	1.9593	0.58089	0.2359	0.74028	1.8061	VIP	variable importance in projection
	V5Chol	1.6762	0.64224	0.19231	0.78383	1.4352
	L2Chol	6.2585	0.099688	1.0014	0.2911	1.3601
	DMGly	5.6117	0.13211	0.87907	0.31025	1.2948
	Sarcosine	2.0458	0.56295	0.24953	0.73326	1.1714
	H4freeChol	5.8548	0.11889	0.92484	0.30211	1.1646
	H2freeChol	7.9822	0.046381	1.3337	0.28799	1.14
	H3freeChol	8.8831	0.030886	1.5102	0.28799	1.124
	HDL-freeChol	5.9936	0.11192	0.95108	0.30121	1.1222
	Threonine	3.0098	0.39011	0.40881	0.57661	1.1035
	Methionine	2.7593	0.43025	0.36628	0.59816	1.0779
	V5PhosLip	0.82641	0.84314	0.0741	0.86874	1.0753
	Proline	8.7298	0.033108	1.4801	0.28799	1.0366
	Creatine	6.2193	0.10141	0.9939	0.2911	1.0025
	V5freeChol	1.5106	0.67983	0.1676	0.78686	0.96136
	L1Trig	7.2023	0.065723	1.1823	0.28799	0.94611
	L2PhosLip	6.4985	0.089722	1.0471	0.28799	0.94381
	L2ApoB	6.4193	0.0929	1.032	0.28799	0.92889
	LDL2-PN	6.4193	0.0929	1.032	0.28799	0.92775
	V4Chol	4.7564	0.19053	0.72005	0.3558	0.83082
	Choline	1.2107	0.75043	0.12469	0.82679	0.82008
	V2freeChol	6.0553	0.10895	0.96277	0.30121	0.81859
	V3freeChol	5.6558	0.12961	0.88737	0.30907	0.7455
	IDL-freeChol	1.1455	0.76609	0.11572	0.82679	0.71014
	VLDL-Chol	5.1705	0.15973	0.79661	0.33867	0.70807
	IDL-Chol	1.0636	0.78586	0.10465	0.83178	0.70483
	LDL-freeChol	7.4112	0.059885	1.2227	0.28799	0.70407
	LDL-Chol	7.5719	0.05574	1.2538	0.28799	0.70193
	L2freeChol	4.6722	0.19744	0.70457	0.36003	0.69624
	L6Trig	10.143	0.017386	1.7598	0.28799	0.64736
	VLDL-PN	5.2531	0.15418	0.81198	0.33462	0.64656
	VLDL-ApoB	5.2533	0.15416	0.81203	0.33462	0.64654
	V1Chol	5.8703	0.11809	0.92778	0.30211	0.63084
	V4freeChol	1.1739	0.75927	0.1196	0.82679	0.61484
	H1freeChol	4.588	0.20458	0.68914	0.36871	0.61384
	V4PhosLip	2.536	0.46882	0.329	0.62644	0.60792
	H3Chol	9.9021	0.019417	1.7118	0.28799	0.60693
	Glutamate	1.4867	0.68533	0.1641	0.78686	0.60533
	V4Trig	3.1426	0.37016	0.43161	0.56807	0.60083
	ID-PN	3.0275	0.3874	0.41184	0.57661	0.59174
	IDL-ApoB	3.0185	0.38878	0.4103	0.57661	0.59139
	V3Chol	4.3183	0.22908	0.64001	0.40349	0.5793
	L5freeChol	4.3863	0.22266	0.65235	0.3967	0.5727
	L5Trig	5.7979	0.12187	0.91411	0.30467	0.56996
	LDL-PhosLip	6.6026	0.085705	1.067	0.28799	0.55434
	LDL-Trig	6.3116	0.097397	1.0115	0.2911	0.54265
	V2Chol	5.4856	0.1395	0.85542	0.32216	0.53672
	VLDL-freeChol	5.0269	0.16984	0.76997	0.34506	0.53378
	V1PhosLip	8.5779	0.035462	1.4502	0.28799	0.52767
	totalTrig	6.2352	0.10071	0.99691	0.2911	0.52757
	H2Chol	8.1413	0.04318	1.3647	0.28799	0.51636
	Citrate	6.8677	0.076236	1.1178	0.28799	0.51036
	V3PhosLip	6.7888	0.078942	1.1027	0.28799	0.50921
	Acetone	1.7745	0.6205	0.20726	0.76943	0.50829
	LDL-ratio-HDL	5.7372	0.12512	0.90267	0.30784	0.4951
	Dimethylsulfone	3.7805	0.28617	0.54338	0.48147	0.48558
	H1Trig	4.6756	0.19715	0.7052	0.36003	0.46546
	V3Trig	6.7717	0.079541	1.0994	0.28799	0.45607
	V1Trig	8.1286	0.043427	1.3622	0.28799	0.45495
	Glyc/SPC	8.383	0.038726	1.412	0.28799	0.45494
	VLDL-Trig	6.8465	0.076956	1.1138	0.28799	0.44073
	V5Trig	1.0512	0.78885	0.103	0.83178	0.40776
	LDL6-PN	4.9154	0.1781	0.74934	0.34506	0.40619
	L6ApoB	4.9154	0.1781	0.74934	0.34506	0.40614
	2-AB	3.6165	0.30596	0.51433	0.50451	0.40512
	Acetoacetate	2.842	0.41664	0.38024	0.59795	0.40349
	VLDL-PhosLip	6.5926	0.08608	1.0651	0.28799	0.39929
	H2PhosLip	8.2586	0.04096	1.3876	0.28799	0.38586
	L5PhosLip	3.566	0.3123	0.50543	0.50809	0.37372
	H3PhosLip	9.9105	0.019342	1.7135	0.28799	0.36098
	H4PhosLip	5.0254	0.16995	0.76968	0.34506	0.35464
	Lysine	1.6445	0.64935	0.18752	0.78632	0.35058
	L2Trig	1.8905	0.59543	0.22517	0.74429	0.3441
	Phenylalanine	1.3229	0.72371	0.14044	0.81286	0.32819
	Pyruvate	1.2762	0.7348	0.13383	0.81938	0.32457
	H2Trig	4.9361	0.17653	0.75317	0.34506	0.32328
	Tyrosine	6.4812	0.090405	1.0438	0.28799	0.31728
	L5Chol	2.9303	0.4025	0.39524	0.58305	0.30838
	HDL-Trig	4.0137	0.25999	0.58504	0.44285	0.30158
	2-OG	3.0066	0.39061	0.40826	0.57661	0.2977
	H3Apo-A1	9.6867	0.021426	1.6691	0.28799	0.29289
	LDL-ApoB	2.8134	0.4213	0.3754	0.59816	0.28609
	LDL-PN	2.7887	0.42537	0.37123	0.59816	0.28608
	Lactate	0.63294	0.88885	0.051171	0.9064	0.28481
	H4Trig	1.1371	0.76812	0.11457	0.82679	0.28446
	H3Trig	2.9634	0.3973	0.40088	0.58096	0.28146
	Creatinine	8.0628	0.044731	1.3494	0.28799	0.27833
	L6Chol	3.7574	0.28888	0.53928	0.48147	0.27641
	H4Chol	7.3336	0.061992	1.2077	0.28799	0.26719
	IDL-PhosLip	4.9531	0.17527	0.7563	0.34506	0.2587
	L6PhosLip	3.5472	0.31469	0.50212	0.50809	0.2563
	TMAO	0.47863	0.92356	0.034534	0.92356	0.254
	SPC	5.3224	0.14966	0.8249	0.33462	0.24615
	V2PhosLip	8.0777	0.044433	1.3523	0.28799	0.24053
	HDL-PhosLip	8.2755	0.040648	1.391	0.28799	0.2356
	Formate	4.7616	0.19011	0.72099	0.3558	0.22817
	Ornithine	0.50753	0.91723	0.03752	0.92319	0.22635
	H2Apo-A2	4.1778	0.2429	0.61458	0.41832	0.2211
	HDL-Chol	5.2341	0.15544	0.80844	0.33462	0.20877
	H1Apo-A1	1.4167	0.70162	0.1539	0.79708	0.20841
	Glyc	9.4457	0.023916	1.6213	0.28799	0.20651
	GlycA	9.4371	0.02401	1.6196	0.28799	0.20615
	HDL-Apo-A1	8.8493	0.031363	1.5036	0.28799	0.20345
	H4Apo-A1	5.4554	0.14133	0.84976	0.32216	0.2001
	Glycine	1.4923	0.68406	0.16491	0.78686	0.19566
	H1Apo-A2	2.5525	0.46588	0.33173	0.62644	0.19294
	totalChol	3.2797	0.35048	0.45534	0.54873	0.18915
	Histidine	0.99843	0.80163	0.096025	0.83955	0.18742
	GlycB	8.6098	0.034955	1.4565	0.28799	0.18648
	V2Trig	8.3372	0.039532	1.403	0.28799	0.17845
	totalApo-A1	7.1139	0.068354	1.1652	0.28799	0.17381
	Isoleucine	6.6936	0.082333	1.0844	0.28799	0.16704
	L4Trig	4.2187	0.2388	0.62197	0.41588	0.16027
	H3Apo-A2	4.8109	0.18618	0.73006	0.3558	0.15548
	L6freeChol	3.2312	0.35734	0.44692	0.55387	0.15533
	V1freeChol	6.5842	0.0864	1.0635	0.28799	0.1552
	L3Trig	1.5505	0.67066	0.1735	0.78686	0.14124
	H1PhosLip	1.4043	0.70452	0.15211	0.79708	0.12875
	ApoB-Apo-A1-ratio	7.3424	0.061748	1.2094	0.28799	0.1251
	totalApo-A2	5.142	0.16169	0.79132	0.33867	0.12505
	Glutamine	5.678	0.12837	0.89153	0.30907	0.1121
	L1Chol	2.5097	0.47354	0.32464	0.62734	0.11094
	Glycerol	2.6862	0.44257	0.35402	0.60707	0.1075
	LDL1-PN	0.81314	0.84632	0.072464	0.86874	0.10391
	L1ApoB	0.82661	0.84309	0.074125	0.86874	0.10384
	Acetate	2.7475	0.43222	0.3643	0.59816	0.09168
	H1Chol	0.51326	0.91597	0.038119	0.92319	0.089736
	H2Apo-A1	5.9774	0.11271	0.94803	0.30121	0.086429
	Succinate	2.3299	0.50681	0.29515	0.66573	0.073427
	HDL-Apo-A2	3.3387	0.34229	0.46561	0.54137	0.061699
	totalApoB	1.5818	0.66351	0.17815	0.78686	0.054759
	totalPN	1.5818	0.66351	0.17815	0.78686	0.054735
	Leucine	1.0809	0.78169	0.10696	0.83178	0.051469
	Alanine	1.7	0.63692	0.19591	0.78352	0.044429
	L1freeChol	1.9828	0.57599	0.23958	0.74028	0.039996
	H4Apo-A2	1.4875	0.68517	0.1642	0.78686	0.034869
	L1PhosLip	1.1953	0.75413	0.12256	0.82679	0.031253
	Glucose	12.045	0.007229	2.1409	0.28799	0.028238
	Valine	3.3516	0.34052	0.46785	0.54137	0.026295
	L5ApoB	1.9282	0.58745	0.23103	0.74028	0.021636
	LDL5-PN	1.9282	0.58745	0.23103	0.74028	0.021298
	IDL-Trig	5.8847	0.11736	0.93049	0.30211	0.013393

[truncated: 6 more sheets: TAB 10, TAB 11, TAB 12, TAB 13, TAB 14, TAB 15]
