# Supplementary material for: Application of IVDr NMR spectroscopy to stratify Parkinson’s disease with absolute quantitation of blood serum metabolites and lipoproteins
Source: Sci Rep. 2025 May 22;15:17738. doi: 10.1038/s41598-025-01352-0 (PMC12098827; doi:10.1038/s41598-025-01352-0)
Supplement: Supplementary file 4 — Supplementary Material 4 [file 41598_2025_1352_MOESM4_ESM.xlsx]

## Sheet: Overview
Tab1	Spearman correlation results for CSF asyn
Tab2	Spearman correlation results for BMI
Tab3	Spearman correlation results for h-t-tau
Tab4	Spearman correlation results for LEDD
Tab5	Spearman correlation results for MoCA in Control and PD rec groups
Tab6	Spearman correlation results for BDI-II
Tab7	Spearman correlation results for Ab40
Tab8	Spearman correlation results for Ab42
Tab9	Spearman correlation results for P-tau-181
Tab10	Spearman correlation results for weight
Tab11	Spearman correlation results for height
Tab12	Spearman correlation results for sex
Tab13	Spearman correlation results for age
Tab14	Spearman correlation results for age at onset (Pdaao)
Tab15	Spearman correlation results for disease duration (Pddd)
Tab16	Spearman correlation results for Ab38
Tab17	Spearman correlation results for Nfl plasma
Tab18	Spearman correlation results for CSF NfL
Tab19	Spearman correlation results for MDS-UPDRS-III
Tab20	Spearman correlation results for MoCA
Tab21	Spearman correlation results for LEDD (PD sporadic)
Tab22	Spearman correlation results for LEDD (PD genetic)

## Sheet: TAB 1 CSF asyn
Tab1	NMR parameter	correlation	t-stat	p-value	FDR	Abbreviation	Explanation
Spearman correlation results for CSF asyn	H1Apo-A1	0.29897	53332	0.0082603	0.32697	FDR	false discovery rate
	Alanine	-0.29063	98186	0.010341	0.32697	2-AB	2-aminobutyric acid
	H1PhosLip	0.28562	54347	0.011803	0.32697	2-HB	2-hydroxybutyric acid
	Succinate	0.274	55231	0.015893	0.32697	2-OG	2-oxoglutaric acid
	Pyruvate	-0.25987	95846	0.022467	0.32697	3-HB	3-hydroxybutyric acid
	H1Apo-A2	0.25488	56686	0.025285	0.32697	DMGly	Dimethylglycine
	H1Chol	0.25004	57054	0.028298	0.32697	H	HDL
	V1freeChol	-0.24745	94901	0.030025	0.32697	L	LDL
	H1freeChol	0.24576	57380	0.03121	0.32697	PN	particle number
	V2PhosLip	-0.24266	94536	0.033471	0.32697	SPC	signal of phospholipid composite
	V1PhosLip	-0.23977	94317	0.035702	0.32697	TMAO	Trimethylamine-N-oxide
	H2Chol	0.23797	57972	0.037157	0.32697	V	VLDL
	V1Trig	-0.23609	94036	0.038727	0.32697
	V3Trig	-0.23529	93976	0.039411	0.32697
	H2PhosLip	0.23488	58207	0.039764	0.32697
	TMAO	0.23359	58306	0.040897	0.32697
	Isoleucine	-0.23139	93680	0.042884	0.32697
	H1Trig	0.23051	58539	0.043705	0.32697
	VLDL-Trig	-0.22987	93563	0.044314	0.32697
	V2Trig	-0.22949	93535	0.044675	0.32697
	H4Apo-A2	-0.22799	93421	0.046127	0.32697
	V1Chol	-0.22569	93245	0.048432	0.32697
	V2freeChol	-0.22389	93108	0.050303	0.32697
	V3PhosLip	-0.22188	92955	0.052457	0.32733
	Phenylalanine	-0.21813	92671	0.056671	0.34003
	VLDL-freeChol	-0.20648	91785	0.071588	0.38805
	V3freeChol	-0.20541	91703	0.073108	0.38805
	VLDL-PhosLip	-0.20393	91591	0.075241	0.38805
	V2Chol	-0.20254	91484	0.077304	0.38805
	L3freeChol	0.20152	60745	0.078838	0.38805
	H4Trig	-0.19459	90880	0.089912	0.38805
	V3Chol	-0.19419	90849	0.090591	0.38805
	VLDL-Chol	-0.19413	90845	0.090694	0.38805
	H2freeChol	0.19366	61343	0.091497	0.38805
	HDL-freeChol	0.19318	61380	0.092313	0.38805
	L2Trig	0.19224	61451	0.093932	0.38805
	IDL-Trig	-0.19191	90675	0.094525	0.38805
	LDL6-PN	-0.18139	89875	0.11439	0.44005
	totalTrig	-0.18084	89833	0.11551	0.44005
	L6ApoB	-0.18066	89820	0.11587	0.44005
	L6freeChol	-0.1794	89724	0.11847	0.44005
	H4PhosLip	-0.16905	88936	0.14164	0.5086
	HDL-Chol	0.16829	63273	0.14345	0.5086
	H2Apo-A1	0.16549	63486	0.15034	0.52118
	Asparagine	0.15671	64154	0.17348	0.55015
	L4Trig	0.15543	64252	0.17709	0.55015
	VLDL-PN	-0.15503	87870	0.1782	0.55015
	VLDL-ApoB	-0.15503	87870	0.1782	0.55015
	Lactate	-0.15397	87789	0.18123	0.55015
	L1freeChol	0.15307	64431	0.18382	0.55015
	IDL-PhosLip	-0.1526	87685	0.18518	0.55015
	2-OG	-0.15173	87619	0.18773	0.55015
	L6PhosLip	-0.15033	87512	0.1919	0.55015
	Glyc/SPC	-0.14964	87460	0.19396	0.55015
	L6Chol	-0.14769	87311	0.19992	0.55142
	L1ApoB	0.14622	64952	0.20446	0.55142
	DMGly	0.14494	65050	0.20852	0.55142
	LDL1-PN	0.14492	65051	0.20855	0.55142
	LDL3-PN	0.14306	65193	0.21453	0.55496
	L3ApoB	0.1423	65251	0.217	0.55496
	L1PhosLip	0.14066	65375	0.2224	0.55826
	HDL-PhosLip	0.13975	65445	0.22545	0.55826
	H4Apo-A1	-0.13537	86375	0.24045	0.58056
	V4Trig	-0.1337	86247	0.24636	0.58056
	L6Trig	-0.13366	86245	0.24649	0.58056
	L3Trig	0.13199	66035	0.25252	0.58056
	L2PhosLip	0.13045	66152	0.25813	0.58056
	L3PhosLip	0.1298	66201	0.26054	0.58056
	Lysine	-0.12974	85946	0.26075	0.58056
	L3Chol	0.12653	66450	0.27282	0.58056
	L1Chol	0.12635	66464	0.27354	0.58056
	LDL-Trig	0.12601	66490	0.27483	0.58056
	IDL-freeChol	-0.12554	85626	0.27665	0.58056
	L2freeChol	0.12431	66619	0.28139	0.58056
	Glycine	0.12395	66647	0.28284	0.58056
	H2Apo-A2	0.11966	66973	0.29994	0.5983
	totalApo-A1	0.11902	67021	0.30253	0.5983
	H4Chol	-0.11852	85092	0.30461	0.5983
	Glutamine	0.11699	67176	0.31095	0.5983
	H2Trig	0.11637	67223	0.31351	0.5983
	L5Chol	-0.11614	84911	0.31449	0.5983
	L2Chol	0.11417	67391	0.32282	0.59885
	L5PhosLip	-0.11416	84760	0.32288	0.59885
	Citrate	0.11153	67591	0.3342	0.59885
	LDL-ratio-HDL	-0.1115	84559	0.33433	0.59885
	ApoB-Apo-A1-ratio	-0.11074	84501	0.33765	0.59885
	LDL2-PN	0.11046	67673	0.3389	0.59885
	L2ApoB	0.1096	67738	0.34267	0.59885
	V5Trig	0.10884	67796	0.34605	0.59885
	L5ApoB	-0.10715	84227	0.35366	0.59885
	LDL5-PN	-0.10707	84221	0.35402	0.59885
	HDL-Apo-A1	0.10641	67981	0.35701	0.59885
	V4PhosLip	-0.10355	83954	0.37013	0.61426
	Glutamate	-0.099532	83648	0.3891	0.63595
	IDL-Chol	-0.097655	83505	0.39815	0.63595
	Valine	-0.096877	83446	0.40194	0.63595
	SPC	0.096541	68732	0.40358	0.63595
	LDL-freeChol	0.096197	68758	0.40527	0.63595
	HDL-Trig	0.095709	68795	0.40766	0.63595
	V4Chol	-0.083945	82462	0.46793	0.71535
	Leucine	-0.083178	82404	0.47202	0.71535
	H3Chol	0.083124	69752	0.47231	0.71535
	Sarcosine	-0.078668	82061	0.49646	0.73916
	Acetoacetate	0.078476	70106	0.49751	0.73916
	Choline	-0.073216	81646	0.52686	0.77302
	L1Trig	0.072625	70551	0.53021	0.77302
	Acetone	-0.067437	81206	0.56007	0.80496
	L5Trig	0.066427	71022	0.56597	0.80496
	Acetate	0.065809	71070	0.5696	0.80496
	IDL-ApoB	-0.063979	80943	0.5804	0.80496
	ID-PN	-0.063583	80913	0.58275	0.80496
	3-HB	0.063528	71243	0.58308	0.80496
	L5freeChol	-0.061207	80732	0.59695	0.80778
	H3Apo-A2	-0.060029	80643	0.60404	0.80778
	Methionine	-0.058693	80541	0.61212	0.80778
	Histidine	-0.058308	80512	0.61447	0.80778
	Ornithine	-0.058062	80493	0.61596	0.80778
	GlycA	-0.058024	80490	0.61619	0.80778
	V4freeChol	-0.053688	80160	0.64283	0.83303
	H3Apo-A1	0.052548	72078	0.64991	0.83303
	H4freeChol	-0.051172	79969	0.6585	0.83303
	Glycerol	0.050633	72224	0.66188	0.83303
	L4freeChol	0.050591	72227	0.66215	0.83303
	V5freeChol	-0.048855	79793	0.67307	0.83999
	Dimethylsulfone	-0.04593	79570	0.69162	0.85416
	Glyc	-0.044818	79486	0.69873	0.85416
	GlycB	-0.04357	79391	0.70673	0.85416
	LDL-PhosLip	0.04355	72763	0.70686	0.85416
	LDL4-PN	-0.041618	79242	0.71931	0.85416
	L4ApoB	-0.041218	79212	0.7219	0.85416
	H3freeChol	0.0406	72987	0.7259	0.85416
	2-AB	0.040242	73015	0.72823	0.85416
	H3Trig	-0.035652	78788	0.75822	0.86571
	HDL-Apo-A2	-0.034624	78710	0.76498	0.86571
	V5PhosLip	-0.034033	78665	0.76888	0.86571
	LDL-PN	0.03398	73491	0.76923	0.86571
	LDL-ApoB	0.033415	73534	0.77296	0.86571
	Tyrosine	-0.033155	78598	0.77468	0.86571
	totalApo-A2	-0.032817	78573	0.77692	0.86571
	2-HB	0.030184	73780	0.79441	0.87892
	LDL-Chol	0.02884	73882	0.80337	0.88145
	H3PhosLip	0.027763	73964	0.81058	0.88145
	L4PhosLip	-0.027305	78153	0.81365	0.88145
	L4Chol	-0.024519	77941	0.83237	0.88599
	totalApoB	-0.024148	77913	0.83487	0.88599
	totalPN	-0.024148	77913	0.83487	0.88599
	Threonine	0.02298	74328	0.84275	0.88831
	Formate	0.020945	74483	0.85652	0.89676
	Proline	0.018594	74661	0.87248	0.90364
	totalChol	0.018272	74686	0.87467	0.90364
	V5Chol	-0.012253	77008	0.91577	0.93987
	Creatinine	-0.0091644	76773	0.93695	0.95139
	Creatine	0.0088384	75404	0.93919	0.95139
	Glucose	0.0077031	75490	0.94699	0.9531
	Ethanol	0.0064466	75586	0.95563	0.95563

## Sheet: TAB 2 BMI
Tab2	NMR parameter	correlation	t-stat	p-value	FDR	Abbreviation	Explanation
Spearman correlation results for BMI	Glyc/SPC	0.45495	470340	3.2105e-10	2.3673e-08	FDR	false discovery rate
	H1Apo-A1	-0.45151	1252500	4.5236e-10	2.3673e-08	2-AB	2-aminobutyric acid
	H1freeChol	-0.44512	1247000	8.4618e-10	3.3212e-08	2-HB	2-hydroxybutyric acid
	H1PhosLip	-0.43491	1238200	2.2432e-09	6.3031e-08	2-OG	2-oxoglutaric acid
	H1Chol	-0.43415	1237600	2.4088e-09	6.3031e-08	3-HB	3-hydroxybutyric acid
	H1Apo-A2	-0.39986	1208000	5.0294e-08	1.128e-06	DMGly	Dimethylglycine
	HDL-freeChol	-0.39021	1199600	1.1138e-07	2.1859e-06	H	HDL
	HDL-Chol	-0.37622	1187600	3.3757e-07	5.8887e-06	L	LDL
	HDL-PhosLip	-0.35693	1170900	1.4329e-06	2.2497e-05	PN	particle number
	SPC	-0.34544	1161000	3.2434e-06	4.6293e-05	SPC	signal of phospholipid composite
	V1PhosLip	0.33972	569770	4.8142e-06	6.2986e-05	TMAO	Trimethylamine-N-oxide
	HDL-Apo-A1	-0.33767	1154300	5.5391e-06	6.6896e-05	V	VLDL
	H2Chol	-0.33357	1150800	7.302e-06	7.841e-05
	V1Trig	0.33318	575410	7.4914e-06	7.841e-05
	totalApo-A1	-0.33075	1148300	8.8093e-06	8.6441e-05
	H2Apo-A1	-0.32694	1145000	1.1321e-05	0.00010187
	V1Chol	0.32646	581210	1.168e-05	0.00010187
	V1freeChol	0.3242	583160	1.3529e-05	0.00011179
	L2freeChol	-0.3198	1138900	1.7954e-05	0.00014094
	L2PhosLip	-0.31173	1131900	2.9799e-05	0.00022278
	H2freeChol	-0.31024	1130600	3.2679e-05	0.00023321
	H2PhosLip	-0.30372	1125000	4.8596e-05	0.00032558
	Isoleucine	0.30333	601180	4.9771e-05	0.00032558
	L2Chol	-0.29997	1121800	6.0805e-05	0.00038186
	LDL2-PN	-0.29729	1119500	7.1235e-05	0.00042037
	L2ApoB	-0.29699	1119200	7.2537e-05	0.00042037
	VLDL-PhosLip	0.29642	607130	7.497e-05	0.00042037
	L3freeChol	-0.28752	1111000	0.00012525	0.0006781
	VLDL-Trig	0.28561	616470	0.00013954	0.00073025
	VLDL-freeChol	0.2814	620100	0.00017652	0.00089398
	Leucine	0.27904	622130	0.00020098	0.00098607
	IDL-Trig	0.27784	623170	0.00021469	0.0010214
	VLDL-Chol	0.27428	626240	0.00026051	0.001203
	VLDL-PN	0.27313	627240	0.00027719	0.0012316
	VLDL-ApoB	0.27278	627540	0.0002824	0.0012316
	H1Trig	-0.2697	1095700	0.00033272	0.0013842
	totalTrig	0.26957	630300	0.00033503	0.0013842
	L1freeChol	-0.25566	1083500	0.00068643	0.0027633
	V2PhosLip	0.25378	643940	0.00075437	0.0029609
	ApoB-Apo-A1-ratio	0.25124	646130	0.00085552	0.003276
	V2Trig	0.24708	649710	0.0010481	0.003918
	Glycine	-0.24641	1075600	0.0010828	0.0039533
	H4Trig	0.24373	652600	0.0012317	0.0043949
	Succinate	-0.23782	1068100	0.0016288	0.0056828
	Pyruvate	0.23285	661990	0.0020494	0.0069945
	Valine	0.22484	668900	0.0029391	0.0098178
	V2freeChol	0.22337	670180	0.0031364	0.010259
	H3Chol	-0.22112	1053700	0.0034607	0.011088
	L3Chol	-0.21605	1049400	0.0043043	0.013413
	Creatinine	0.21577	676730	0.004357	0.013413
	H2Apo-A2	-0.21431	1047900	0.0046355	0.013996
	L3PhosLip	-0.21273	1046500	0.004955	0.014678
	V4PhosLip	0.21066	681140	0.0054014	0.015704
	L2Trig	-0.20863	1043000	0.0058774	0.016777
	V3freeChol	0.20585	685290	0.006586	0.018464
	L1PhosLip	-0.20495	1039800	0.0068316	0.018817
	V2Chol	0.2044	686540	0.0069852	0.018869
	LDL3-PN	-0.2037	1038700	0.0071866	0.018869
	L3ApoB	-0.20361	1038600	0.0072113	0.018869
	Glucose	0.20167	688900	0.0077965	0.020066
	V3PhosLip	0.20071	689730	0.0081034	0.02052
	L1Chol	-0.19996	1035500	0.0083475	0.020802
	LDL1-PN	-0.19568	1031800	0.0098755	0.023958
	L1ApoB	-0.19557	1031700	0.009919	0.023958
	V5freeChol	0.19475	694870	0.010242	0.024097
	V4Chol	0.19464	694960	0.010283	0.024097
	H3freeChol	-0.19079	1027600	0.011923	0.027528
	V4Trig	0.1871	701470	0.013704	0.031182
	LDL-ratio-HDL	0.18614	702300	0.014204	0.031858
	V3Trig	0.18437	703820	0.015168	0.03354
	H3Apo-A1	-0.18288	1020700	0.016025	0.034942
	Dimethylsulfone	0.18123	706540	0.017025	0.036615
	Asparagine	-0.1733	1012500	0.022596	0.047478
	Citrate	-0.1732	1012400	0.022681	0.047478
	V3Chol	0.1716	714840	0.023977	0.049532
	H3PhosLip	-0.16998	1009600	0.025359	0.051706
	V5PhosLip	0.16893	717150	0.026299	0.052936
	V4freeChol	0.16541	720190	0.029643	0.05891
	Glutamate	0.15869	725990	0.03704	0.07269
	IDL-freeChol	0.15573	728540	0.040761	0.079006
	LDL-freeChol	-0.15322	995140	0.044162	0.084554
	IDL-Chol	0.15168	732030	0.046355	0.087683
	ID-PN	0.15051	733050	0.048095	0.089736
	IDL-ApoB	0.15018	733330	0.048583	0.089736
	Phenylalanine	0.14942	733990	0.049752	0.090826
	V5Trig	0.14107	741190	0.064118	0.11571
	GlycA	0.13376	747500	0.079357	0.14158
	H4Apo-A2	0.13269	748420	0.081804	0.14431
	L6Trig	0.13163	749340	0.084305	0.14707
	totalChol	-0.12915	974370	0.090354	0.15589
	Glyc	0.12508	754990	0.10108	0.1725
	L6ApoB	0.12363	756240	0.10513	0.17704
	LDL6-PN	0.12332	756510	0.106	0.17704
	H3Trig	0.12254	757180	0.10824	0.17888
	V5Chol	0.12142	758150	0.11155	0.18242
	IDL-PhosLip	0.11843	760730	0.1207	0.19536
	L5Trig	0.11733	761670	0.12419	0.19896
	LDL5-PN	0.11526	763470	0.13104	0.2062
	L5ApoB	0.11517	763540	0.13134	0.2062
	Creatine	0.11447	764150	0.13372	0.20787
	Alanine	0.11218	766120	0.14171	0.21813
	LDL-PhosLip	-0.10951	957420	0.15152	0.23095
	Glycerol	0.10746	770190	0.15935	0.24055
	L5PhosLip	0.10641	771100	0.16348	0.24444
	L5Chol	0.10417	773030	0.17257	0.2556
	2-HB	-0.10145	950470	0.18413	0.26845
	GlycB	0.10111	775670	0.18563	0.26845
	LDL-Chol	-0.10055	949690	0.1881	0.26845
	Threonine	-0.10003	949240	0.1904	0.26845
	L6Chol	0.099917	776700	0.19089	0.26845
	Acetate	-0.09978	949030	0.1915	0.26845
	totalApo-A2	-0.098668	948070	0.19652	0.27304
	DMGly	-0.093805	943870	0.21961	0.30244
	Ornithine	-0.0864	937480	0.25836	0.35271
	HDL-Apo-A2	-0.081685	933410	0.28534	0.3862
	Lysine	0.079981	793910	0.29555	0.39659
	L6PhosLip	0.075749	797560	0.32192	0.42831
	TMAO	-0.073504	926350	0.33651	0.44396
	L4freeChol	-0.072776	925720	0.34133	0.44657
	2-AB	0.071052	801610	0.35292	0.45792
	Acetone	-0.068304	921870	0.37189	0.47858
	Galactose	-0.065108	919110	0.39474	0.49869
	L3Trig	-0.064919	918940	0.39611	0.49869
	Glutamine	-0.064791	918830	0.39705	0.49869
	H3Apo-A2	-0.061719	916180	0.41985	0.52315
	Formate	0.058193	812710	0.44696	0.55254
	LDL-PN	-0.054217	909710	0.47866	0.57939
	LDL-ApoB	-0.054217	909710	0.47866	0.57939
	Lactate	0.054083	816250	0.47975	0.57939
	H2Trig	-0.052498	908230	0.49273	0.59053
	L5freeChol	0.050705	819170	0.50765	0.60379
	H4freeChol	-0.049247	905420	0.51994	0.61376
	L6freeChol	0.046893	822460	0.54011	0.63281
	H4PhosLip	0.043603	825300	0.56893	0.66165
	Tyrosine	0.039899	828490	0.60223	0.69522
	HDL-Trig	-0.036596	894500	0.63264	0.725
	L4Trig	0.034966	832750	0.64787	0.73707
	H4Apo-A1	0.033434	834070	0.66234	0.74811
	2-OG	-0.032609	891060	0.67018	0.75156
	Methionine	0.029743	837260	0.69768	0.77685
	Proline	0.028434	838390	0.71037	0.78541
	H4Chol	0.025638	840800	0.73776	0.80999
	L1Trig	-0.023471	883180	0.75921	0.82775
	L4ApoB	0.020806	844970	0.78584	0.84177
	LDL4-PN	0.020732	845030	0.78659	0.84177
	Choline	-0.020576	880680	0.78816	0.84177
	3-HB	-0.01763	878140	0.81791	0.86765
	totalPN	0.014087	850770	0.85405	0.89584
	totalApoB	0.013907	850920	0.8559	0.89584
	Ethanol	-0.012974	874120	0.86547	0.89986
	Sarcosine	0.010925	853500	0.88656	0.91572
	LDL-Trig	0.007419	856520	0.92283	0.94211
	L4PhosLip	0.0072957	856630	0.9241	0.94211
	Acetoacetate	-0.0041627	866520	0.95665	0.969
	Histidine	-0.00020351	863100	0.99788	0.99853
	L4Chol	0.00014069	862800	0.99853	0.99853

## Sheet: TAB 3 h-t-tau
Tab3	NMR parameter	correlation	t-stat	p-value	FDR	Abbreviation	Explanation
Spearman correlation results for h-t-tau	H1PhosLip	0.28895	408000	0.00032043	0.018873	FDR	false discovery rate
	H1Apo-A1	0.28657	409360	0.00036063	0.018873	2-AB	2-aminobutyric acid
	H1Trig	0.27574	415580	0.00061065	0.020958	2-HB	2-hydroxybutyric acid
	H1Apo-A2	0.27386	416660	0.00066746	0.020958	2-OG	2-oxoglutaric acid
	H1Chol	0.2514	429550	0.0018472	0.048335	3-HB	3-hydroxybutyric acid
	H2Apo-A1	0.24499	433220	0.0024305	0.054512	DMGly	Dimethylglycine
	H2PhosLip	0.23979	436210	0.0030225	0.059316	H	HDL
	H2Trig	0.22693	443590	0.0050789	0.088598	L	LDL
	H4Apo-A2	-0.22335	701960	0.0058397	0.091683	PN	particle number
	H1freeChol	0.21864	448340	0.006995	0.099838	SPC	signal of phospholipid composite
	H2Apo-A2	0.21332	451390	0.0085402	0.11173	TMAO	Trimethylamine-N-oxide
	HDL-PhosLip	0.2068	455140	0.010845	0.13098	V	VLDL
	H2Chol	0.20071	458630	0.01347	0.15106
	TMAO	0.19378	462610	0.017123	0.17835
	Glyc/SPC	-0.19075	683250	0.01897	0.17835
	IDL-Chol	-0.19022	682950	0.019311	0.17835
	SPC	0.18512	467580	0.022873	0.18075
	IDL-freeChol	-0.18215	678320	0.025191	0.18075
	HDL-Trig	0.18207	469330	0.025254	0.18075
	H4Chol	-0.18169	678050	0.025568	0.18075
	Lysine	-0.18029	677250	0.026749	0.18075
	HDL-freeChol	0.1798	470630	0.027169	0.18075
	Pyruvate	-0.17825	676080	0.028545	0.18075
	V2Chol	-0.17744	675620	0.029283	0.18075
	Glutamate	-0.17617	674880	0.030486	0.18075
	Ornithine	-0.17555	674530	0.031084	0.18075
	V2freeChol	-0.17426	673790	0.03236	0.18145
	HDL-Apo-A1	0.17083	475780	0.035974	0.185
	2-OG	-0.17079	671800	0.036026	0.185
	HDL-Chol	0.17033	476060	0.036528	0.185
	totalApo-A1	0.16781	477510	0.039435	0.19348
	Alanine	-0.16534	668670	0.042477	0.20209
	V5freeChol	-0.16205	666780	0.046823	0.21621
	VLDL-Chol	-0.15879	664910	0.051488	0.22461
	ApoB-Apo-A1-ratio	-0.15878	664910	0.051504	0.22461
	V1Chol	-0.15073	660290	0.064685	0.27448
	LDL-ratio-HDL	-0.14261	655630	0.080679	0.33333
	3-HB	0.13966	493670	0.08722	0.34177
	ID-PN	-0.13821	653110	0.090567	0.34177
	IDL-ApoB	-0.13794	652950	0.091224	0.34177
	H4Apo-A1	-0.13785	652900	0.091429	0.34177
	H2freeChol	0.13418	496810	0.10047	0.36683
	V3Chol	-0.13169	649370	0.10699	0.38177
	Isoleucine	-0.13078	648840	0.10947	0.38193
	VLDL-freeChol	-0.12888	647750	0.11477	0.38557
	V4Chol	-0.12865	647620	0.11542	0.38557
	Phenylalanine	-0.12732	646860	0.11926	0.39007
	V3freeChol	-0.12196	643780	0.13575	0.4259
	H4PhosLip	-0.12171	643640	0.13657	0.4259
	LDL6-PN	-0.12054	642960	0.14041	0.4259
	L6ApoB	-0.12034	642850	0.14106	0.4259
	V4freeChol	-0.1195	642370	0.14389	0.42624
	V2PhosLip	-0.1051	634110	0.19903	0.55892
	H3PhosLip	0.10481	513660	0.20027	0.55892
	H4freeChol	-0.10351	633190	0.20597	0.55892
	H4Trig	-0.10344	633150	0.20626	0.55892
	2-AB	-0.10339	633130	0.20648	0.55892
	VLDL-PN	-0.099465	630870	0.22433	0.58139
	VLDL-ApoB	-0.099083	630650	0.22612	0.58139
	L2ApoB	0.09774	517720	0.23251	0.58139
	LDL2-PN	0.097719	517730	0.23261	0.58139
	V3Trig	-0.097472	629730	0.2338	0.58139
	L2PhosLip	0.09681	518250	0.237	0.58139
	L2Chol	0.094952	519320	0.24616	0.58774
	H3Trig	0.094152	519780	0.25018	0.58774
	LDL3-PN	0.093009	520430	0.25601	0.58774
	L3ApoB	0.092993	520440	0.25609	0.58774
	H3Apo-A1	0.092281	520850	0.25977	0.58774
	V2Trig	-0.091144	626100	0.2657	0.58774
	L6Chol	-0.091127	626090	0.26579	0.58774
	Succinate	0.090102	522100	0.27123	0.59144
	L2freeChol	0.088939	522770	0.27749	0.59211
	Ethanol	-0.088455	624560	0.28012	0.59211
	L3PhosLip	0.087956	523330	0.28286	0.59211
	L3Chol	0.08657	524130	0.29054	0.6002
	Galactose	-0.085232	622710	0.29809	0.60779
	L3freeChol	0.083327	525990	0.30906	0.62208
	L6Trig	-0.081956	620830	0.31711	0.62449
	V4PhosLip	-0.081771	620720	0.31821	0.62449
	V1PhosLip	-0.078148	618640	0.34019	0.65939
	V3PhosLip	-0.076574	617740	0.35004	0.66633
	VLDL-PhosLip	-0.075946	617380	0.35402	0.66633
	VLDL-Trig	-0.074659	616640	0.36225	0.66633
	totalTrig	-0.073906	616210	0.36713	0.66633
	L3Trig	0.07384	531430	0.36756	0.66633
	Glutamine	0.073582	531580	0.36924	0.66633
	H3Chol	0.072121	532420	0.37885	0.67591
	Acetate	0.070888	533120	0.38707	0.68282
	Proline	0.067626	535000	0.40934	0.71007
	L2Trig	0.067307	535180	0.41157	0.71007
	IDL-PhosLip	-0.066456	611930	0.41752	0.7125
	Citrate	0.065569	536180	0.42377	0.71279
	V1freeChol	-0.065148	611180	0.42677	0.71279
	L5Chol	-0.0639	610470	0.43569	0.71798
	V1Trig	-0.063439	610200	0.43902	0.71798
	Acetoacetate	0.061572	538470	0.45263	0.7326
	L6PhosLip	-0.060916	608750	0.45747	0.7326
	Valine	-0.060311	608410	0.46196	0.7326
	totalApoB	-0.057824	606980	0.48066	0.74492
	totalPN	-0.057824	606980	0.48066	0.74492
	Glycine	0.057391	540870	0.48396	0.74492
	IDL-Trig	-0.051857	603560	0.52715	0.78446
	LDL5-PN	-0.05083	602970	0.53538	0.78446
	HDL-Apo-A2	-0.050753	602920	0.53599	0.78446
	L5ApoB	-0.050745	602920	0.53606	0.78446
	Leucine	-0.050372	602700	0.53907	0.78446
	L5PhosLip	-0.050096	602540	0.5413	0.78446
	L5Trig	-0.049685	602310	0.54462	0.78446
	L1Trig	-0.048695	601740	0.55267	0.7876
	Dimethylsulfone	-0.048186	601450	0.55684	0.7876
	H3freeChol	0.047268	546680	0.56439	0.78977
	L4freeChol	0.046779	546960	0.56843	0.78977
	Methionine	0.044038	548530	0.59133	0.81438
	L4Trig	0.041798	549820	0.61035	0.83326
	Lactate	-0.040535	597060	0.62119	0.83484
	Glucose	0.040424	550600	0.62214	0.83484
	Asparagine	-0.039132	596250	0.63333	0.83757
	L5freeChol	-0.038958	596150	0.63484	0.83757
	V5Trig	0.037067	552530	0.65138	0.83884
	L4PhosLip	0.036675	552760	0.65482	0.83884
	Histidine	0.0362	553030	0.65901	0.83884
	totalApo-A2	-0.036021	594470	0.66059	0.83884
	LDL-freeChol	0.035802	553260	0.66253	0.83884
	Tyrosine	-0.033061	592770	0.68695	0.86281
	L4Chol	0.032	555440	0.6965	0.86786
	L6freeChol	-0.028771	590310	0.72583	0.89682
	Creatinine	0.028165	557640	0.73138	0.89682
	H3Apo-A2	0.02724	558170	0.73988	0.89682
	V5PhosLip	-0.026946	589260	0.74259	0.89682
	Acetone	-0.025907	588670	0.75219	0.90026
	DMGly	0.025398	559230	0.7569	0.90026
	LDL-Trig	-0.024034	587590	0.76958	0.90846
	GlycB	-0.021703	586250	0.79139	0.9158
	V5Chol	-0.021535	586160	0.79297	0.9158
	totalChol	-0.0215	586140	0.7933	0.9158
	LDL-PhosLip	0.020492	562040	0.80278	0.91998
	L1Chol	-0.018206	584250	0.82441	0.93792
	L4ApoB	0.014961	565220	0.85533	0.96065
	LDL4-PN	0.014825	565290	0.85663	0.96065
	V4Trig	-0.013262	581410	0.8716	0.97051
	Threonine	-0.010962	580090	0.89373	0.98136
	Glyc	-0.010949	580080	0.89385	0.98136
	GlycA	-0.0084706	578660	0.91778	0.98708
	Formate	0.0081965	569100	0.92044	0.98708
	Sarcosine	-0.0078473	578300	0.92381	0.98708
	2-HB	-0.0069491	577790	0.93251	0.98708
	LDL-Chol	0.0052076	570810	0.9494	0.98708
	L1freeChol	0.0051981	570820	0.94949	0.98708
	LDL1-PN	-0.0050089	576670	0.95133	0.98708
	L1ApoB	-0.0047004	576500	0.95432	0.98708
	LDL-ApoB	0.0036234	571720	0.96478	0.98708
	LDL-PN	0.003456	571820	0.96641	0.98708
	Glycerol	0.0032693	571920	0.96822	0.98708
	Choline	0.0016514	572850	0.98394	0.99664
	Creatine	0.00052841	573500	0.99486	0.99664
	L1PhosLip	-0.00034595	574000	0.99664	0.99664

## Sheet: TAB 4 LEDD
Tab4	NMR parameter	correlation	t-stat	p-value	FDR	Abbreviation	Explanation
Spearman correlation results for LEDD	DMGly	0.24915	2174200	5.0251e-05	0.0029413	FDR	false discovery rate
	Citrate	0.24759	2178700	5.6204e-05	0.0029413	2-AB	2-aminobutyric acid
	H4freeChol	-0.22784	3555400	0.00021745	0.0069434	2-HB	2-hydroxybutyric acid
	H3freeChol	-0.22759	3554600	0.00022113	0.0069434	2-OG	2-oxoglutaric acid
	totalApo-A2	-0.21692	3523800	0.00043786	0.0096649	3-HB	3-hydroxybutyric acid
	H3Apo-A2	-0.21657	3522700	0.00044762	0.0096649	DMGly	Dimethylglycine
	L6freeChol	-0.21504	3518300	0.00049248	0.0096649	H	HDL
	HDL-Apo-A2	-0.20654	3493700	0.0008259	0.014407	L	LDL
	TMAO	0.19708	2324900	0.0014338	0.021145	PN	particle number
	H4PhosLip	-0.19651	3464600	0.0014815	0.021145	SPC	signal of phospholipid composite
	Ethanol	0.18583	2357500	0.0026791	0.03081	TMAO	Trimethylamine-N-oxide
	H3PhosLip	-0.18562	3433100	0.00271	0.03081	V	VLDL
	H4Apo-A1	-0.18532	3432200	0.0027538	0.03081
	L4freeChol	-0.18408	3428600	0.0029436	0.03081
	IDL-PhosLip	-0.18153	3421300	0.0033713	0.032135
	totalChol	-0.17954	3415500	0.0037423	0.032135
	Ornithine	0.17924	2376600	0.0038029	0.032135
	H3Chol	-0.17828	3411800	0.003998	0.032135
	totalApo-A1	-0.17782	3410500	0.0040936	0.032135
	totalPN	-0.17501	3402400	0.0047324	0.032312
	totalApoB	-0.17498	3402300	0.0047395	0.032312
	Phenylalanine	0.17496	2389000	0.0047431	0.032312
	IDL-ApoB	-0.17222	3394300	0.0054535	0.032312
	ID-PN	-0.17207	3393900	0.0054928	0.032312
	V5freeChol	0.17067	2401400	0.0058944	0.032312
	Methionine	-0.16969	3387000	0.0061895	0.032312
	L5freeChol	-0.16952	3386500	0.0062409	0.032312
	GlycA	-0.16944	3386300	0.0062672	0.032312
	LDL-PN	-0.16918	3385500	0.0063498	0.032312
	LDL-ApoB	-0.16908	3385200	0.00638	0.032312
	Glyc	-0.16652	3377800	0.0072374	0.035508
	LDL-freeChol	-0.16552	3374900	0.007601	0.035935
	H4Apo-A2	-0.16413	3370900	0.008132	0.035935
	LDL-Chol	-0.16392	3370300	0.0082125	0.035935
	LDL-PhosLip	-0.16385	3370100	0.0082399	0.035935
	HDL-Apo-A1	-0.16021	3359500	0.0098048	0.041604
	L4Chol	-0.15829	3354000	0.010734	0.044348
	L4PhosLip	-0.15731	3351100	0.011236	0.045231
	Tyrosine	0.15588	2444200	0.012006	0.047124
	Choline	0.15399	2449700	0.013098	0.050056
	L4ApoB	-0.15318	3339200	0.013592	0.050056
	LDL4-PN	-0.15299	3338600	0.01371	0.050056
	GlycB	-0.15191	3335500	0.014399	0.051378
	H3Apo-A1	-0.14952	3328600	0.016034	0.054151
	V5Chol	0.14863	2465200	0.016677	0.054151
	LDL3-PN	-0.14846	3325500	0.016805	0.054151
	L3ApoB	-0.14842	3325400	0.016834	0.054151
	H2freeChol	-0.14833	3325100	0.0169	0.054151
	LDL-Trig	-0.14746	3322600	0.017564	0.054261
	IDL-freeChol	-0.14738	3322400	0.017626	0.054261
	L5ApoB	-0.14625	3319100	0.018521	0.055447
	LDL5-PN	-0.14601	3318400	0.018718	0.055447
	L3Chol	-0.14463	3314400	0.019878	0.056776
	IDL-Chol	-0.14453	3314100	0.019963	0.056776
	L6PhosLip	-0.1442	3313200	0.020251	0.056776
	L3PhosLip	-0.14372	3311800	0.020682	0.056967
	Glycine	0.14189	2484800	0.022375	0.060566
	H4Chol	-0.13945	3299400	0.024814	0.06603
	L5PhosLip	-0.1389	3297800	0.025393	0.066444
	H2Apo-A2	-0.13714	3292700	0.027323	0.070322
	Histidine	-0.13611	3289700	0.028515	0.071933
	L6Trig	-0.13582	3288900	0.028865	0.071933
	L5Chol	-0.1341	3283900	0.030976	0.075987
	Creatine	-0.13341	3281900	0.031849	0.076928
	3-HB	-0.13098	3274900	0.035132	0.083572
	HDL-Chol	-0.13027	3272800	0.036149	0.084708
	L3freeChol	-0.129	3269200	0.038009	0.087757
	V5PhosLip	0.12747	2526500	0.04038	0.091879
	Threonine	0.12402	2536500	0.046162	0.10069
	HDL-PhosLip	-0.12371	3253800	0.046702	0.10069
	SPC	-0.12366	3253700	0.046805	0.10069
	Acetate	0.12365	2537600	0.04682	0.10069
	L6Chol	-0.12294	3251600	0.048108	0.10207
	Glycerol	-0.12119	3246500	0.05141	0.10762
	Lactate	-0.1188	3239600	0.056211	0.11612
	V4Trig	-0.11737	3235500	0.059247	0.1208
	LDL6-PN	-0.11498	3228600	0.064665	0.12883
	L6ApoB	-0.11491	3228400	0.064827	0.12883
	Succinate	-0.11437	3226800	0.066091	0.1297
	V3PhosLip	-0.11037	3215200	0.076209	0.14771
	H2Apo-A1	-0.10941	3212400	0.078811	0.15089
	H1freeChol	-0.10714	3205900	0.085276	0.16131
	Formate	0.10439	2593400	0.093665	0.17506
	Glucose	0.10399	2594500	0.094906	0.1753
	V3Trig	-0.10304	3194000	0.098007	0.17847
	V2Trig	-0.10277	3193200	0.098896	0.17847
	Asparagine	0.10174	2601000	0.10234	0.18258
	V5Trig	0.096779	2615400	0.12028	0.21217
	2-HB	0.092495	2627800	0.13766	0.23855
	L2freeChol	-0.092353	3163000	0.13827	0.23855
	V2PhosLip	-0.088781	3152700	0.15424	0.26229
	L1freeChol	-0.088541	3152000	0.15537	0.26229
	IDL-Trig	-0.087896	3150100	0.15841	0.26458
	H1Chol	-0.085851	3144200	0.16836	0.27823
	H2Chol	-0.08361	3137700	0.17979	0.29403
	H3Trig	-0.082866	3135600	0.18371	0.2948
	L4Trig	-0.081767	3132400	0.1896	0.2948
	2-AB	0.081731	2659000	0.1898	0.2948
	L2Trig	-0.081612	3131900	0.19045	0.2948
	VLDL-Trig	-0.081463	3131500	0.19126	0.2948
	V3Chol	-0.081415	3131400	0.19152	0.2948
	HDL-freeChol	-0.080175	3127800	0.1984	0.30241
	L5Trig	-0.076177	3116200	0.22179	0.33194
	2-OG	0.076141	2675100	0.222	0.33194
	H2PhosLip	-0.07563	3114600	0.22513	0.33344
	H4Trig	-0.073546	3108600	0.2382	0.34719
	V3freeChol	-0.073449	3108300	0.23883	0.34719
	Pyruvate	0.072358	2686100	0.24589	0.35418
	totalTrig	-0.070676	3100300	0.25707	0.36691
	V1PhosLip	-0.069244	3096100	0.26686	0.37746
	V1Trig	-0.065833	3086200	0.2912	0.40384
	L2ApoB	-0.065484	3085200	0.29376	0.40384
	LDL2-PN	-0.065283	3084700	0.29526	0.40384
	V1freeChol	-0.065209	3084400	0.2958	0.40384
	Lysine	0.064849	2707800	0.29848	0.40398
	L2Chol	-0.064234	3081600	0.30309	0.40499
	H1PhosLip	-0.064064	3081100	0.30438	0.40499
	L2PhosLip	-0.058929	3066300	0.34486	0.45498
	V4freeChol	-0.058136	3064000	0.3514	0.45975
	H1Apo-A2	-0.055999	3057800	0.36942	0.47933
	H2Trig	-0.051843	3045700	0.40605	0.52254
	VLDL-PhosLip	-0.050906	3043000	0.41461	0.52921
	V4Chol	-0.047521	3033200	0.44636	0.56515
	V4PhosLip	-0.047109	3032000	0.45031	0.56559
	HDL-Trig	-0.045592	3027600	0.46504	0.57946
	L1ApoB	-0.039233	3009200	0.52962	0.65207
	LDL1-PN	-0.039043	3008700	0.53162	0.65207
	Alanine	-0.038234	3006300	0.54016	0.65741
	L1Trig	-0.036828	3002300	0.55517	0.67048
	Glutamine	-0.034024	2994100	0.5857	0.70148
	L1PhosLip	-0.033368	2992200	0.59296	0.70148
	LDL-ratio-HDL	-0.033252	2991900	0.59425	0.70148
	H1Apo-A1	-0.031312	2986300	0.61595	0.7196
	Isoleucine	0.031055	2805700	0.61885	0.7196
	V1Chol	0.030658	2806800	0.62334	0.7196
	L1Chol	-0.029884	2982200	0.63213	0.72442
	H1Trig	-0.029276	2980400	0.63909	0.72708
	Glyc/SPC	0.028551	2812900	0.64742	0.73125
	Acetone	-0.027295	2974700	0.66194	0.73693
	VLDL-ApoB	-0.027061	2974000	0.66467	0.73693
	VLDL-PN	-0.026902	2973500	0.66652	0.73693
	Galactose	-0.025036	2968100	0.68839	0.7512
	Dimethylsulfone	0.024985	2823300	0.689	0.7512
	Creatinine	-0.023948	2965000	0.70128	0.75931
	VLDL-freeChol	-0.018685	2949700	0.76473	0.82235
	Valine	0.016638	2847400	0.78987	0.8436
	Proline	0.014998	2852200	0.81016	0.85495
	Glutamate	-0.014899	2938800	0.81139	0.85495
	V2freeChol	0.012823	2858500	0.83728	0.87635
	ApoB-Apo-A1-ratio	-0.0088597	2921300	0.88716	0.92241
	Acetoacetate	-0.0044361	2908500	0.94336	0.9708
	L3Trig	0.0042236	2883400	0.94607	0.9708
	Leucine	0.002971	2887000	0.96205	0.97987
	VLDL-Chol	0.0023868	2888700	0.96951	0.97987
	Sarcosine	-0.002064	2901600	0.97363	0.97987
	V2Chol	0.0010131	2892700	0.98705	0.98705

## Sheet: TAB 5 MoCA (control & PD_REC)
Tab5	NMR parameter	correlation	t-stat	p-value	FDR	Abbreviation	Explanation
Spearman correlation results for MoCA in Control and PD rec groups	LDL2-PN	-0.52037	3077.2	0.010911	0.41165	FDR	false discovery rate
	L2ApoB	-0.52037	3077.2	0.010911	0.41165	2-AB	2-aminobutyric acid
	L2Chol	-0.51031	3056.9	0.01285	0.41165	2-HB	2-hydroxybutyric acid
	L2freeChol	-0.50865	3053.5	0.013194	0.41165	2-OG	2-oxoglutaric acid
	L2PhosLip	-0.48826	3012.2	0.018088	0.43521	3-HB	3-hydroxybutyric acid
	LDL3-PN	-0.47399	2983.4	0.022318	0.43521	DMGly	Dimethylglycine
	L3ApoB	-0.47399	2983.4	0.022318	0.43521	H	HDL
	L2Trig	-0.45499	2944.9	0.02915	0.50526	L	LDL
	L3freeChol	-0.43424	2902.9	0.038415	0.52626	PN	particle number
	L3Chol	-0.4322	2898.8	0.039437	0.52626	SPC	signal of phospholipid composite
	L3PhosLip	-0.43016	2894.6	0.040481	0.52626	TMAO	Trimethylamine-N-oxide
	3-HB	0.38825	1238.2	0.067139	0.5911	V	VLDL
	L1freeChol	-0.37308	2779.1	0.079536	0.5911
	L1Trig	-0.36085	2754.4	0.090724	0.5911
	LDL1-PN	-0.35881	2750.2	0.092697	0.5911
	L1ApoB	-0.35881	2750.2	0.092697	0.5911
	HDL-Chol	-0.35677	2746.1	0.094701	0.5911
	L4freeChol	-0.35635	2745.2	0.09512	0.5911
	LDL-Trig	-0.35218	2736.8	0.09933	0.5911
	LDL-freeChol	-0.3425	2717.2	0.10965	0.5911
	L1Chol	-0.338	2708.1	0.1147	0.5911
	H1freeChol	-0.32823	2688.3	0.12625	0.5911
	Lysine	0.32804	1360	0.12648	0.5911
	H1Chol	-0.32772	2687.3	0.12687	0.5911
	L1PhosLip	-0.3267	2685.2	0.12813	0.5911
	H2Chol	-0.32466	2681.1	0.13067	0.5911
	Valine	0.31819	1380	0.13896	0.5911
	L3Trig	-0.31352	2658.6	0.14517	0.5911
	GlycB	-0.31168	2654.8	0.14769	0.5911
	LDL-Chol	-0.31039	2652.2	0.14946	0.5911
	LDL-PhosLip	-0.30835	2648.1	0.15229	0.5911
	H2freeChol	-0.30435	2640	0.15796	0.5911
	L4Trig	-0.30162	2634.5	0.16191	0.5911
	totalChol	-0.30122	2633.7	0.1625	0.5911
	Isoleucine	0.29981	1417.2	0.16457	0.5911
	H1PhosLip	-0.29918	2629.5	0.1655	0.5911
	Creatinine	-0.29772	2626.6	0.16767	0.5911
	H2Apo-A1	-0.29663	2624.4	0.16931	0.5911
	LDL-PN	-0.29153	2614.1	0.17711	0.5911
	LDL-ApoB	-0.29153	2614.1	0.17711	0.5911
	H2PhosLip	-0.29051	2612	0.1787	0.5911
	Formate	-0.28801	2606.9	0.18264	0.5911
	Sarcosine	0.28428	1448.6	0.18863	0.5911
	HDL-freeChol	-0.28083	2592.4	0.19429	0.5911
	totalApoB	-0.28032	2591.4	0.19513	0.5911
	totalPN	-0.28032	2591.4	0.19513	0.5911
	SPC	-0.27733	2585.3	0.20014	0.5911
	DMGly	0.27695	1463.4	0.20077	0.5911
	H1Apo-A2	-0.27631	2583.3	0.20186	0.5911
	LDL4-PN	-0.2758	2582.2	0.20273	0.5911
	L4ApoB	-0.2758	2582.2	0.20273	0.5911
	HDL-Apo-A1	-0.27318	2576.9	0.20722	0.5911
	H3freeChol	-0.26809	2566.6	0.21616	0.5911
	V1PhosLip	0.26809	1481.4	0.21616	0.5911
	H1Trig	-0.26605	2562.5	0.21981	0.5911
	H2Apo-A2	-0.26458	2559.5	0.22245	0.5911
	V1freeChol	0.26248	1492.7	0.22629	0.5911
	totalApo-A2	-0.26095	2552.2	0.22911	0.5911
	H1Apo-A1	-0.25891	2548	0.2329	0.5911
	HDL-PhosLip	-0.2584	2547	0.23385	0.5911
	Creatine	0.25783	1502.2	0.23493	0.5911
	totalApo-A1	-0.25484	2539.8	0.2406	0.59577
	V2PhosLip	0.2528	1512.3	0.24451	0.596
	Glyc	-0.24951	2529	0.2509	0.60215
	H3Apo-A2	-0.24005	2509.9	0.2699	0.63795
	HDL-Apo-A2	-0.23547	2500.6	0.27944	0.65063
	Dimethylsulfone	-0.23062	2490.8	0.28973	0.65307
	L4PhosLip	-0.2289	2487.3	0.29346	0.65307
	V2Trig	0.22731	1563.9	0.2969	0.65307
	L4Chol	-0.22182	2473	0.30905	0.65307
	GlycA	-0.21853	2466.3	0.31646	0.65307
	H3Apo-A1	-0.2161	2461.4	0.322	0.65307
	VLDL-Trig	0.21559	1587.6	0.32317	0.65307
	ID-PN	-0.21559	2460.4	0.32317	0.65307
	IDL-ApoB	-0.21559	2460.4	0.32317	0.65307
	V1Chol	0.21508	1588.7	0.32435	0.65307
	Glutamate	0.21262	1593.7	0.33005	0.65307
	H3Chol	-0.21233	2453.8	0.33072	0.65307
	V1Trig	0.20591	1607.2	0.3459	0.66831
	H3PhosLip	-0.20524	2439.4	0.34749	0.66831
	Glutamine	-0.20366	2436.2	0.35129	0.66831
	H2Trig	-0.20086	2430.5	0.3581	0.67306
	Threonine	0.19763	1624	0.36603	0.67393
	H4freeChol	-0.19673	2422.2	0.36827	0.67393
	V4freeChol	-0.19367	2416	0.37591	0.67393
	IDL-Chol	-0.19266	2413.9	0.37847	0.67393
	Citrate	0.19199	1635.4	0.38017	0.67393
	V5Trig	-0.17329	2374.7	0.4291	0.75214
	Glycine	-0.1698	2367.7	0.43858	0.75251
	IDL-Trig	0.16921	1681.5	0.44021	0.75251
	Ornithine	0.16791	1684.2	0.44379	0.75251
	V2Chol	0.1636	1692.9	0.45572	0.76166
	Glyc/SPC	0.16245	1695.2	0.45895	0.76166
	V4Chol	-0.16055	2348.9	0.4643	0.76243
	Choline	-0.15842	2344.6	0.47031	0.76425
	2-HB	0.15281	1714.7	0.48636	0.78219
	V2freeChol	0.14271	1735.2	0.51597	0.8213
	Succinate	-0.14095	2309.3	0.52121	0.8213
	VLDL-PhosLip	0.13506	1750.6	0.53892	0.83699
	IDL-freeChol	-0.13153	2290.2	0.5497	0.83699
	Histidine	-0.13108	2289.3	0.55106	0.83699
	L5freeChol	-0.12997	2287.1	0.55449	0.83699
	Asparagine	-0.12554	2278.1	0.56817	0.83699
	totalTrig	0.12487	1771.3	0.57025	0.83699
	Acetoacetate	0.12473	1771.5	0.57068	0.83699
	Acetate	-0.12279	2272.5	0.57674	0.83699
	2-OG	0.12192	1777.2	0.57946	0.83699
	Phenylalanine	-0.1166	2260	0.59622	0.85331
	Lactate	0.11213	1797.1	0.61049	0.86579
	LDL6-PN	0.096837	1828	0.66026	0.89612
	L6ApoB	0.096837	1828	0.66026	0.89612
	V5freeChol	-0.095308	2216.9	0.66532	0.89612
	L6Trig	-0.095077	2216.4	0.66609	0.89612
	H4Chol	-0.094289	2214.8	0.6687	0.89612
	H4Apo-A1	-0.094289	2214.8	0.6687	0.89612
	V4Trig	-0.09327	2212.8	0.67209	0.89612
	L6PhosLip	0.088173	1845.5	0.68911	0.91103
	V4PhosLip	-0.086156	2198.4	0.69589	0.91226
	Leucine	0.079038	1864	0.71999	0.93138
	ApoB-Apo-A1-ratio	-0.076735	2179.3	0.72784	0.93138
	Pyruvate	0.076215	1869.7	0.72962	0.93138
	L5Chol	-0.074412	2174.6	0.73579	0.93138
	V3freeChol	0.06578	1890.9	0.76555	0.93138
	2-AB	0.062928	1896.6	0.77546	0.93138
	Ethanol	0.062151	1898.2	0.77816	0.93138
	H3Trig	-0.060651	2146.8	0.78339	0.93138
	H4Trig	0.060156	1902.2	0.78512	0.93138
	Glucose	0.058612	1905.4	0.79051	0.93138
	Alanine	-0.058372	2142.1	0.79135	0.93138
	HDL-Trig	-0.056078	2137.5	0.79939	0.93138
	V3Trig	0.056064	1910.5	0.79944	0.93138
	L5Trig	0.055327	1912	0.80202	0.93138
	TMAO	0.054079	1914.5	0.8064	0.93138
	L6Chol	0.053006	1916.7	0.81018	0.93138
	VLDL-Chol	0.052496	1917.7	0.81197	0.93138
	Glycerol	-0.049204	2123.6	0.82357	0.93779
	VLDL-freeChol	0.04689	1929.1	0.83176	0.94025
	L5PhosLip	-0.041283	2107.6	0.85164	0.94501
	V5PhosLip	0.040774	1941.5	0.85345	0.94501
	Tyrosine	0.040579	1941.9	0.85414	0.94501
	Methionine	-0.036714	2098.3	0.86791	0.95348
	Proline	-0.033767	2092.3	0.87844	0.95538
	L6freeChol	0.032619	1958	0.88254	0.95538
	V5Chol	0.03109	1961.1	0.88801	0.95538
	H4PhosLip	-0.024464	2073.5	0.91178	0.9695
	LDL5-PN	-0.017838	2060.1	0.93561	0.9695
	L5ApoB	-0.017838	2060.1	0.93561	0.9695
	LDL-ratio-HDL	0.017329	1988.9	0.93745	0.9695
	V3Chol	-0.017329	2059.1	0.93745	0.9695
	V3PhosLip	0.016823	1989.9	0.93927	0.9695
	Acetone	0.015332	1993	0.94465	0.9695
	VLDL-PN	-0.0086644	2041.5	0.9687	0.9768
	VLDL-ApoB	-0.0086644	2041.5	0.9687	0.9768
	H4Apo-A2	0.0081547	2007.5	0.97054	0.9768
	IDL-PhosLip	-0.0010193	2026.1	0.99632	0.99632

## Sheet: TAB 6 BDI-II
Tab6	NMR parameter	correlation	t-stat	p-value	FDR	Abbreviation	Explanation
Spearman correlation results for BDI-II	ApoB-Apo-A1-ratio	0.19845	679750	0.0090625	0.5278	FDR	false discovery rate
	IDL-Chol	0.18355	692390	0.015945	0.5278	2-AB	2-aminobutyric acid
	V4freeChol	0.18039	695070	0.017887	0.5278	2-HB	2-hydroxybutyric acid
	IDL-freeChol	0.17337	701020	0.022942	0.5278	2-OG	2-oxoglutaric acid
	Glycine	0.17151	702600	0.024477	0.5278	3-HB	3-hydroxybutyric acid
	ID-PN	0.16771	705820	0.027869	0.5278	DMGly	Dimethylglycine
	IDL-ApoB	0.16704	706390	0.028511	0.5278	H	HDL
	LDL-Trig	0.16528	707880	0.030256	0.5278	L	LDL
	V4PhosLip	0.15007	720780	0.049429	0.57738	PN	particle number
	H3Trig	0.14914	721570	0.050866	0.57738	SPC	signal of phospholipid composite
	V4Chol	0.14867	721970	0.051606	0.57738	TMAO	Trimethylamine-N-oxide
	VLDL-ApoB	0.14427	725700	0.058995	0.57738	V	VLDL
	VLDL-PN	0.14425	725720	0.059042	0.57738
	LDL-ratio-HDL	0.13792	731080	0.071182	0.57738
	V4Trig	0.1371	731780	0.072897	0.57738
	TMAO	-0.13438	962000	0.078838	0.57738
	VLDL-freeChol	0.13415	734280	0.079349	0.57738
	VLDL-Chol	0.13408	734340	0.079501	0.57738
	L4Trig	0.13384	734540	0.080051	0.57738
	totalPN	0.13358	734760	0.080646	0.57738
	totalApoB	0.13347	734860	0.080907	0.57738
	L5Trig	0.13104	736910	0.086621	0.58556
	Acetone	-0.1278	956420	0.094787	0.58556
	V1Chol	0.12468	742310	0.10319	0.58556
	V3freeChol	0.12222	744390	0.11021	0.58556
	V3Chol	0.12034	745990	0.11585	0.58556
	V5freeChol	0.11728	748590	0.12547	0.58556
	H4Trig	0.11727	748600	0.12552	0.58556
	totalTrig	0.11692	748890	0.12665	0.58556
	Citrate	-0.11594	946370	0.12988	0.58556
	L6Trig	0.11533	750240	0.13193	0.58556
	VLDL-PhosLip	0.11508	750450	0.13277	0.58556
	L1Trig	0.11332	751950	0.13884	0.58556
	HDL-Chol	-0.11211	943120	0.14314	0.58556
	Galactose	-0.10953	940930	0.15263	0.58556
	V2Chol	0.10945	755230	0.15293	0.58556
	V2freeChol	0.10822	756270	0.15762	0.58556
	VLDL-Trig	0.10793	756520	0.15876	0.58556
	V1Trig	0.10786	756580	0.15903	0.58556
	V5Trig	0.10747	756910	0.16055	0.58556
	V1freeChol	0.10605	758110	0.16616	0.58556
	IDL-PhosLip	0.10567	758440	0.16772	0.58556
	H2Trig	0.10542	758650	0.16873	0.58556
	Glyc	0.10433	759570	0.1732	0.58556
	HDL-Trig	0.10428	759610	0.17338	0.58556
	GlycB	0.10382	760000	0.1753	0.58556
	Formate	0.10228	761310	0.18184	0.59052
	Glyc/SPC	0.1013	762140	0.18608	0.59052
	IDL-Trig	0.10085	762520	0.18806	0.59052
	GlycA	0.099901	763330	0.19227	0.59189
	V1PhosLip	0.09783	765080	0.20169	0.60896
	V3PhosLip	0.095768	766830	0.21141	0.61249
	HDL-PhosLip	-0.095133	928720	0.21447	0.61249
	H1Chol	-0.093973	927740	0.22013	0.61249
	V3Trig	0.092087	769950	0.22958	0.61249
	V2PhosLip	0.091693	770290	0.23158	0.61249
	L6ApoB	0.091251	770660	0.23385	0.61249
	LDL6-PN	0.091059	770820	0.23484	0.61249
	V5PhosLip	0.090285	771480	0.23886	0.61249
	V2Trig	0.089933	771780	0.2407	0.61249
	Methionine	-0.089212	923700	0.24451	0.61249
	HDL-Apo-A1	-0.088973	923500	0.24578	0.61249
	H4Chol	-0.085992	920970	0.26202	0.64066
	totalApo-A1	-0.084873	920020	0.2683	0.64066
	H4PhosLip	-0.084693	919870	0.26932	0.64066
	H1freeChol	-0.082688	918170	0.28086	0.65814
	H3Apo-A2	0.080325	779930	0.29488	0.67647
	totalChol	0.079671	780480	0.29885	0.67647
	H4Apo-A1	-0.079218	915230	0.30161	0.67647
	H1PhosLip	-0.076958	913310	0.31565	0.698
	2-HB	-0.072588	909600	0.344	0.73246
	Threonine	-0.071524	908700	0.35114	0.73246
	LDL5-PN	0.071329	787560	0.35246	0.73246
	L5ApoB	0.071057	787790	0.3543	0.73246
	L5freeChol	0.071018	787820	0.35457	0.73246
	L5PhosLip	0.068227	790190	0.37384	0.7566
	HDL-freeChol	-0.067385	905190	0.37978	0.7566
	H1Trig	0.067019	791210	0.38238	0.7566
	LDL-ApoB	0.065822	792230	0.39096	0.7566
	LDL-PN	0.065821	792230	0.39096	0.7566
	Lactate	0.065214	792740	0.39536	0.7566
	H2Apo-A1	-0.064579	902810	0.39999	0.7566
	L5Chol	0.063832	793910	0.40547	0.75784
	SPC	-0.059329	898360	0.43947	0.81172
	H1Apo-A1	-0.056541	895990	0.4613	0.83348
	L6Chol	0.05647	800160	0.46186	0.83348
	Glycerol	0.051733	804170	0.50033	0.88569
	Ethanol	0.050792	804970	0.50816	0.88569
	2-AB	0.050415	805290	0.51132	0.88569
	LDL4-PN	0.047768	807540	0.53377	0.88569
	L4ApoB	0.047746	807560	0.53396	0.88569
	L6PhosLip	0.046934	808240	0.54094	0.88569
	Sarcosine	-0.046564	887530	0.54415	0.88569
	L2freeChol	-0.045782	886870	0.55093	0.88569
	H3Chol	-0.044524	885800	0.56194	0.88569
	L2PhosLip	-0.044121	885460	0.56549	0.88569
	H2Chol	-0.043787	885180	0.56844	0.88569
	L3freeChol	-0.043681	885090	0.56938	0.88569
	L2Chol	-0.043284	884750	0.5729	0.88569
	Glucose	0.042975	811600	0.57564	0.88569
	Alanine	0.042849	811710	0.57677	0.88569
	Acetate	0.042092	812350	0.58352	0.88569
	H2freeChol	-0.041738	883440	0.5867	0.88569
	Glutamate	0.038151	815690	0.61927	0.89537
	L3Chol	-0.03736	879730	0.62656	0.89537
	L3Trig	0.037252	816450	0.62757	0.89537
	L3PhosLip	-0.037021	879440	0.6297	0.89537
	H3freeChol	-0.035514	878160	0.64371	0.89537
	H4freeChol	-0.033944	876830	0.65845	0.89537
	L1PhosLip	-0.033409	876380	0.6635	0.89537
	L1freeChol	-0.033178	876180	0.66569	0.89537
	L4PhosLip	0.029104	823360	0.70469	0.89537
	L4Chol	0.028316	824030	0.71233	0.89537
	Pyruvate	0.0283	824050	0.71249	0.89537
	H2PhosLip	-0.02825	872000	0.71298	0.89537
	L1Chol	-0.028015	871800	0.71525	0.89537
	2-OG	0.027965	824330	0.71575	0.89537
	H3PhosLip	-0.027912	871720	0.71626	0.89537
	Dimethylsulfone	0.02776	824500	0.71774	0.89537
	V5Chol	0.027302	824890	0.7222	0.89537
	L6freeChol	0.027108	825060	0.7241	0.89537
	Succinate	0.026981	825160	0.72533	0.89537
	Choline	0.026977	825170	0.72538	0.89537
	HDL-Apo-A2	0.026392	825660	0.7311	0.89537
	DMGly	-0.02533	869530	0.74153	0.89537
	H4Apo-A2	-0.025205	869420	0.74276	0.89537
	H2Apo-A2	0.025017	826830	0.74461	0.89537
	L3ApoB	-0.023373	867870	0.76086	0.89537
	LDL3-PN	-0.023271	867780	0.76188	0.89537
	Lysine	0.023027	828520	0.76431	0.89537
	H1Apo-A2	-0.022688	867290	0.76767	0.89537
	LDL2-PN	-0.022004	866710	0.77449	0.89537
	L2ApoB	-0.021591	866360	0.77861	0.89537
	L1ApoB	-0.021473	866260	0.77979	0.89537
	LDL1-PN	-0.021113	865950	0.78339	0.89537
	Glutamine	-0.020714	865610	0.78738	0.89537
	L4freeChol	0.020707	830490	0.78746	0.89537
	H3Apo-A1	-0.019743	864790	0.79713	0.89537
	Acetoacetate	-0.019615	864680	0.79842	0.89537
	Phenylalanine	0.017496	833210	0.8198	0.91282
	Leucine	0.016327	834200	0.83166	0.91933
	Histidine	-0.015373	861080	0.84136	0.91933
	LDL-Chol	0.015191	835160	0.84321	0.91933
	Tyrosine	0.012531	837420	0.8704	0.93788
	totalApo-A2	0.012005	837860	0.87579	0.93788
	Isoleucine	0.011479	838310	0.88119	0.93788
	LDL-PhosLip	0.010919	838790	0.88695	0.93788
	3-HB	0.010496	839150	0.89131	0.93788
	L2Trig	0.0099229	839630	0.89721	0.93788
	Asparagine	0.0094539	840030	0.90204	0.93788
	LDL-freeChol	-0.0074634	854380	0.92259	0.94704
	Ornithine	0.0074326	841740	0.92291	0.94704
	Proline	-0.0067662	853780	0.9298	0.94792
	Valine	-0.0058038	852970	0.93977	0.95189
	Creatine	-0.0045387	851890	0.95288	0.95882
	Creatinine	0.0039655	844680	0.95882	0.95882

## Sheet: TAB 7 Ab40
Tab7	NMR parameter	correlation	t-stat	p-value	FDR	Abbreviation	Explanation
Spearman correlation results for Ab40	Acetoacetate	-0.31297	10202	0.063089	0.99821	FDR	false discovery rate
	Succinate	-0.28926	10018	0.087059	0.99821	2-AB	2-aminobutyric acid
	Acetone	-0.284	9976.7	0.093222	0.99821	2-HB	2-hydroxybutyric acid
	Lysine	-0.28334	9971.6	0.094019	0.99821	2-OG	2-oxoglutaric acid
	Threonine	-0.26092	9797.4	0.12428	0.99821	3-HB	3-hydroxybutyric acid
	TMAO	-0.24335	9660.8	0.15267	0.99821	DMGly	Dimethylglycine
	Lactate	0.23115	5974	0.17444	0.99821	H	HDL
	Citrate	0.21792	6076.7	0.20167	0.99821	L	LDL
	L2freeChol	0.21483	6100.8	0.20831	0.99821	PN	particle number
	L2PhosLip	0.20901	6146	0.22034	0.99821	SPC	signal of phospholipid composite
	H4Trig	0.20881	6147.6	0.22165	0.99821	TMAO	Trimethylamine-N-oxide
	Tyrosine	-0.20851	9390.1	0.22232	0.99821	V	VLDL
	H3Trig	0.20801	6153.8	0.22347	0.99821
	L2Chol	0.20695	6162	0.225	0.99821
	totalApo-A1	0.20051	6212	0.24	0.99821
	Glutamate	-0.19908	9316.9	0.2444	0.99821
	LDL2-PN	0.19562	6250	0.25184	0.99821
	L2ApoB	0.19562	6250	0.25184	0.99821
	Choline	-0.19156	9258.4	0.26305	0.99821
	H3Apo-A2	0.18701	6316.9	0.27477	0.99821
	Valine	-0.18639	9218.3	0.27639	0.99821
	Creatinine	-0.18335	9194.6	0.28444	0.99821
	Histidine	0.17942	6375.9	0.29508	0.99821
	HDL-Trig	0.17889	6380	0.2953	0.99821
	HDL-Apo-A1	0.17864	6382	0.296	0.99821
	2-OG	-0.17855	9157.3	0.29746	0.99821
	H4PhosLip	0.17477	6412	0.3067	0.99821
	H3Apo-A1	0.17272	6428	0.3125	0.99821
	totalApo-A2	0.17014	6448	0.31986	0.99821
	H2Trig	0.17017	6447.7	0.32106	0.99821
	Dimethylsulfone	0.17004	6448.8	0.32144	0.99821
	HDL-Apo-A2	0.16732	6469.9	0.32936	0.99821
	Glutamine	0.16616	6478.9	0.33277	0.99821
	H4freeChol	0.16501	6487.8	0.33617	0.99821
	IDL-Trig	0.16217	6509.9	0.34467	0.99821
	L3freeChol	0.1565	6554	0.36063	0.99821
	Glyc	0.14825	6618.1	0.3882	0.99821
	Glycine	0.14718	6626.4	0.39167	0.99821
	GlycA	0.14717	6626.5	0.39172	0.99821
	H3PhosLip	0.14106	6674	0.41042	0.99821
	V4Trig	0.1403	6679.9	0.41442	0.99821
	Asparagine	-0.13831	8844.6	0.42115	0.99821
	H2Apo-A1	0.13642	6710	0.42609	0.99821
	L2Trig	0.13051	6755.9	0.44804	0.99821
	H2Chol	0.12884	6768.9	0.45394	0.99821
	L3PhosLip	0.12819	6774	0.45476	0.99821
	2-AB	0.12655	6786.7	0.46206	0.99821
	HDL-Chol	0.11943	6842	0.48635	0.99821
	Isoleucine	-0.11937	8697.5	0.48803	0.99821
	L3Chol	0.11634	6866	0.49776	0.99821
	V1PhosLip	0.11636	6865.9	0.49915	0.99821
	H3Chol	0.11454	6880	0.50448	0.99821
	Glycerol	0.11477	6878.2	0.50506	0.99821
	H2PhosLip	0.11403	6884	0.50641	0.99821
	Ornithine	0.11374	6886.2	0.50892	0.99821
	H4Apo-A1	0.113	6892	0.51028	0.99821
	HDL-freeChol	0.11044	6911.9	0.52138	0.99821
	L1Trig	0.10683	6939.9	0.53518	0.99821
	HDL-PhosLip	0.10296	6970	0.54877	0.99821
	H3freeChol	0.10194	6977.9	0.55413	0.99821
	H2Apo-A2	0.10053	6988.8	0.55963	0.99821
	H4Chol	0.099614	6996	0.56191	0.99821
	Glucose	0.099363	6998	0.56423	0.99821
	V1Chol	0.098333	7006	0.5683	0.99821
	IDL-PhosLip	0.097812	7010	0.56904	0.99821
	Leucine	-0.098107	8532.3	0.56919	0.99821
	Formate	0.095982	7024.2	0.57763	0.99821
	L1freeChol	0.093454	7043.9	0.58773	0.99821
	V4freeChol	-0.092951	8492.2	0.58975	0.99821
	totalTrig	0.08906	7078	0.60425	0.99821
	GlycB	0.089127	7077.5	0.60521	0.99821
	Creatine	0.087052	7093.6	0.61367	0.99821
	SPC	0.085742	7103.8	0.61904	0.99821
	V1Trig	0.083655	7120	0.62647	0.99821
	VLDL-Trig	0.081596	7136	0.63502	0.99821
	L5freeChol	0.080829	7142	0.63934	0.99821
	V1freeChol	0.076096	7178.7	0.65914	0.99821
	LDL3-PN	0.075418	7184	0.66095	0.99821
	L3ApoB	0.075418	7184	0.66095	0.99821
	V3Trig	0.074646	7190	0.66422	0.99821
	V4Chol	0.074522	7191	0.66577	0.99821
	V5freeChol	-0.073516	8341.2	0.67003	0.99821
	L4freeChol	0.072978	7203	0.67231	0.99821
	L1PhosLip	0.072592	7206	0.67395	0.99821
	Proline	-0.072436	8332.8	0.67461	0.99821
	V4PhosLip	0.071953	7210.9	0.67666	0.99821
	L6PhosLip	0.0713	7216	0.67846	0.99821
	3-HB	-0.070024	8314.1	0.68488	0.99821
	L6freeChol	0.069121	7232.9	0.68874	0.99821
	H1Chol	0.067954	7242	0.69281	0.99821
	Sarcosine	0.067413	7246.2	0.69606	0.99821
	DMGly	-0.066715	8288.4	0.69906	0.99821
	VLDL-PhosLip	0.064865	7266	0.70616	0.99821
	Alanine	0.063711	7275	0.71202	0.99821
	L5PhosLip	0.06332	7278	0.71286	0.99821
	H2freeChol	0.058687	7314	0.73311	0.99821
	Pyruvate	0.058854	7312.7	0.73314	0.99821
	Acetate	-0.058653	8225.7	0.73401	0.99821
	V2freeChol	-0.058577	8225.1	0.73434	0.99821
	V2Trig	0.058434	7316	0.73497	0.99821
	L1Chol	0.057915	7320	0.7365	0.99821
	LDL5-PN	0.057658	7322	0.73763	0.99821
	L5ApoB	0.057658	7322	0.73763	0.99821
	ApoB-Apo-A1-ratio	-0.056697	8210.5	0.74258	0.99821
	VLDL-freeChol	0.056371	7332	0.7433	0.99821
	LDL-freeChol	0.054315	7348	0.75305	0.99821
	H4Apo-A2	0.054315	7348	0.75305	0.99821
	L5Chol	0.052384	7363	0.76157	0.99821
	V3PhosLip	0.051223	7372	0.7661	0.99821
	L6Chol	0.050965	7374	0.76724	0.99821
	L4Chol	0.05045	7378	0.76954	0.99821
	L5Trig	-0.049556	8155	0.7741	0.99821
	Ethanol	-0.049393	8153.8	0.77482	0.99821
	LDL1-PN	0.049163	7388	0.77527	0.99821
	L1ApoB	0.049163	7388	0.77527	0.99821
	LDL-Chol	0.048906	7390	0.77642	0.99821
	L4PhosLip	0.048652	7392	0.77812	0.99821
	V2Chol	-0.048137	8144	0.78041	0.99821
	LDL-Trig	0.047876	7398	0.78103	0.99821
	H1Trig	0.046332	7410	0.78794	0.99821
	LDL-ratio-HDL	0.046344	7409.9	0.7884	0.99821
	LDL-PhosLip	0.042474	7440	0.80571	0.99821
	VLDL-Chol	0.03861	7470	0.82276	0.99821
	LDL6-PN	0.03758	7478	0.82743	0.99821
	L6ApoB	0.03758	7478	0.82743	0.99821
	L4Trig	-0.03385	8033	0.84462	0.99821
	V3Chol	0.032563	7517	0.85046	0.99821
	H1PhosLip	0.02793	7553	0.87155	0.99821
	V5PhosLip	-0.027801	7986	0.87213	0.99821
	V3freeChol	0.02523	7574	0.88387	0.99821
	Methionine	0.021118	7605.9	0.9027	0.99821
	V5Trig	-0.016993	7902	0.92164	0.99821
	H1freeChol	0.015959	7646	0.9266	0.99821
	IDL-Chol	0.015317	7651	0.92935	0.99821
	V5Chol	0.014598	7656.6	0.93266	0.99821
	L6Trig	-0.013646	7876	0.93704	0.99821
	2-HB	-0.011247	7857.4	0.94809	0.99821
	H1Apo-A2	0.010812	7686	0.9501	0.99821
	LDL-PN	0.010296	7690	0.95282	0.99821
	LDL-ApoB	0.010296	7690	0.95282	0.99821
	IDL-freeChol	0.0096531	7695	0.95544	0.99821
	H1Apo-A1	0.0087516	7702	0.95998	0.99821
	L3Trig	0.0074646	7712	0.96595	0.99821
	totalChol	0.0066924	7718	0.96953	0.99821
	Phenylalanine	-0.0065773	7821.1	0.96963	0.99821
	ID-PN	0.0036036	7742	0.98387	0.99821
	IDL-ApoB	0.0036036	7742	0.98387	0.99821
	L4ApoB	0.0019306	7755	0.99108	0.99821
	Glyc/SPC	0.0018033	7756	0.99167	0.99821
	totalApoB	-0.0015444	7782	0.99343	0.99821
	totalPN	-0.0015444	7782	0.99343	0.99821
	LDL4-PN	0.0010296	7762	0.99582	0.99821
	V2PhosLip	0.00090102	7763	0.99584	0.99821
	VLDL-PN	-0.0005148	7774	0.99821	0.99821
	VLDL-ApoB	-0.0005148	7774	0.99821	0.99821

## Sheet: TAB 8 Ab42
Tab8	NMR parameter	correlation	t-stat	p-value	FDR	Abbreviation	Explanation
Spearman correlation results for Ab42	H3Apo-A1	0.1856	467310	0.022516	0.99716	FDR	false discovery rate
	Creatine	0.18339	468570	0.0242	0.99716	2-AB	2-aminobutyric acid
	H3Apo-A2	0.17513	473310	0.031496	0.99716	2-HB	2-hydroxybutyric acid
	Formate	0.16978	476380	0.037146	0.99716	2-OG	2-oxoglutaric acid
	H2Apo-A2	0.16834	477210	0.038809	0.99716	3-HB	3-hydroxybutyric acid
	Creatinine	-0.16242	666990	0.046319	0.99716	DMGly	Dimethylglycine
	H3Chol	0.14792	488920	0.0699	0.99716	H	HDL
	HDL-Apo-A2	0.14489	490660	0.075898	0.99716	L	LDL
	H3PhosLip	0.14231	492140	0.081308	0.99716	PN	particle number
	totalApo-A2	0.14154	492580	0.082989	0.99716	SPC	signal of phospholipid composite
	H2PhosLip	0.13848	494340	0.089936	0.99716	TMAO	Trimethylamine-N-oxide
	H2Apo-A1	0.13016	499110	0.11118	0.99716	V	VLDL
	H2freeChol	0.13011	499140	0.11131	0.99716
	Histidine	0.12271	503390	0.13336	0.99716
	L2freeChol	0.11867	505710	0.14671	0.99716
	H3freeChol	0.11685	506750	0.15305	0.99716
	Citrate	0.11613	507170	0.15562	0.99716
	H2Chol	0.11581	507350	0.15676	0.99716
	DMGly	0.11437	508170	0.162	0.99716
	Dimethylsulfone	-0.11155	637810	0.17269	0.99716
	Valine	-0.11014	637000	0.17821	0.99716
	totalApo-A1	0.10896	511280	0.18294	0.99716
	Phenylalanine	-0.10836	635980	0.18537	0.99716
	V5Trig	0.10731	512230	0.18969	0.99716
	Lactate	0.10556	513230	0.19708	0.99716
	HDL-Apo-A1	0.10515	513470	0.19882	0.99716
	Lysine	-0.10433	633660	0.20236	0.99716
	H2Trig	0.1008	515960	0.21814	0.99716
	H3Trig	0.10073	516000	0.21846	0.99716
	SPC	0.096414	518480	0.23894	0.99716
	Ornithine	-0.096074	628930	0.2406	0.99716
	Glyc/SPC	-0.093986	627730	0.25102	0.99716
	H1Apo-A2	0.093965	519880	0.25113	0.99716
	HDL-freeChol	0.091981	521020	0.26132	0.99716
	Pyruvate	0.085249	524880	0.29799	0.99716
	Methionine	-0.083709	621830	0.30684	0.99716
	Isoleucine	-0.083685	621820	0.30698	0.99716
	HDL-Trig	0.082403	526520	0.31447	0.99716
	LDL2-PN	0.081412	527090	0.32034	0.99716
	L2ApoB	0.081365	527110	0.32063	0.99716
	V5freeChol	0.081239	527190	0.32138	0.99716
	L2Chol	0.078924	528510	0.33541	0.99716
	L2PhosLip	0.077815	529150	0.34227	0.99716
	Glutamate	-0.076639	617780	0.34963	0.99716
	L3freeChol	0.076108	530130	0.35299	0.99716
	H4freeChol	0.075804	530300	0.35492	0.99716
	HDL-PhosLip	0.072808	532020	0.37431	0.99716
	HDL-Chol	0.068631	534420	0.40241	0.99716
	Acetoacetate	0.067693	534960	0.40888	0.99716
	V4freeChol	0.065496	536220	0.42429	0.99716
	Glucose	0.065202	536390	0.42638	0.99716
	LDL-ratio-HDL	-0.064625	610880	0.43049	0.99716
	H1Apo-A1	0.062671	537840	0.44459	0.99716
	Choline	-0.061638	609170	0.45215	0.99716
	H1PhosLip	0.060604	539030	0.45978	0.99716
	L6Trig	-0.060138	608310	0.46325	0.99716
	V4Trig	0.059721	539530	0.46636	0.99716
	Alanine	-0.057769	606950	0.48108	0.99716
	H1freeChol	0.057331	540900	0.48442	0.99716
	Acetate	-0.055566	605680	0.49799	0.99716
	Galactose	-0.054322	604970	0.50767	0.99716
	Leucine	-0.054116	604850	0.50929	0.99716
	Asparagine	0.052877	543460	0.51904	0.99716
	ApoB-Apo-A1-ratio	-0.052075	603680	0.52542	0.99716
	IDL-ApoB	0.051998	543960	0.52603	0.99716
	ID-PN	0.051306	544360	0.53156	0.99716
	H4PhosLip	0.050014	545100	0.54196	0.99716
	IDL-Chol	0.048085	546210	0.55767	0.99716
	2-HB	-0.047846	601250	0.55963	0.99716
	IDL-Trig	0.047679	546440	0.56101	0.99716
	H1Trig	0.047001	546830	0.5666	0.99716
	V5PhosLip	0.046924	546870	0.56723	0.99716
	IDL-freeChol	0.045379	547760	0.58007	0.99716
	L6Chol	-0.044861	599540	0.58441	0.99716
	L2Trig	0.043445	548870	0.59634	0.99716
	L6PhosLip	-0.042603	598250	0.60348	0.99716
	Ethanol	-0.042553	598220	0.60391	0.99716
	Tyrosine	-0.042544	598210	0.60398	0.99716
	Glycerol	-0.041073	597370	0.61656	0.99716
	L3PhosLip	0.03846	551730	0.63918	0.99716
	V4PhosLip	0.038459	551730	0.63919	0.99716
	L3Chol	0.038264	551840	0.64089	0.99716
	H4Chol	0.037711	552160	0.64573	0.99716
	totalChol	0.037534	552260	0.64727	0.99716
	LDL6-PN	-0.037182	595140	0.65036	0.99716
	L6ApoB	-0.03711	595090	0.65099	0.99716
	H1Chol	0.036753	552710	0.65414	0.99716
	H4Apo-A2	0.035909	553200	0.66158	0.99716
	totalTrig	0.035678	553330	0.66362	0.99716
	LDL3-PN	0.034886	553780	0.67065	0.99716
	L3ApoB	0.03463	553930	0.67293	0.99716
	V4Chol	0.033199	554750	0.68571	0.99716
	L4freeChol	0.033029	554850	0.68724	0.99716
	IDL-PhosLip	0.032137	555360	0.69526	0.99716
	H4Apo-A1	0.030872	556090	0.7067	0.99716
	L6freeChol	-0.029014	590450	0.72361	0.99716
	L1Chol	-0.027921	589820	0.73362	0.99716
	L5Trig	-0.027536	589600	0.73716	0.99716
	VLDL-Trig	0.027024	558290	0.74187	0.99716
	Sarcosine	0.026679	558490	0.74505	0.99716
	Acetone	0.026119	558810	0.75022	0.99716
	V1Trig	0.025356	559250	0.75729	0.99716
	LDL-PhosLip	-0.023407	587230	0.77543	0.99716
	LDL-Chol	-0.022867	586920	0.78048	0.99716
	Proline	-0.022313	586600	0.78566	0.99716
	L1ApoB	-0.020968	585830	0.79831	0.99716
	V3Chol	0.020955	561780	0.79843	0.99716
	V2freeChol	-0.020901	585790	0.79893	0.99716
	LDL1-PN	-0.020676	585660	0.80105	0.99716
	V2PhosLip	-0.019695	585100	0.81031	0.99716
	L4Chol	0.019603	562550	0.81118	0.99716
	totalApoB	0.019413	562660	0.81298	0.99716
	totalPN	0.019413	562660	0.81298	0.99716
	2-OG	-0.018659	584510	0.82012	0.99716
	L3Trig	0.018606	563120	0.82062	0.99716
	GlycA	-0.018261	584280	0.82389	0.99716
	L4PhosLip	0.017716	563630	0.82906	0.99716
	L1PhosLip	-0.017433	583800	0.83175	0.99716
	VLDL-freeChol	0.017054	564010	0.83536	0.99716
	L5ApoB	0.016753	564190	0.83823	0.99716
	LDL5-PN	0.016598	564280	0.8397	0.99716
	VLDL-PhosLip	0.016145	564540	0.84402	0.99716
	L4ApoB	0.01521	565070	0.85295	0.99716
	LDL4-PN	0.015189	565080	0.85315	0.99716
	LDL-PN	-0.014953	582380	0.8554	0.99716
	LDL-ApoB	-0.014764	582270	0.85721	0.99716
	LDL-Trig	0.014071	565730	0.86384	0.99716
	Glyc	-0.013812	581730	0.86633	0.99716
	V2Chol	-0.013204	581380	0.87217	0.99716
	V3PhosLip	0.01232	566730	0.88066	0.99716
	Glutamine	-0.01204	580710	0.88335	0.99716
	V1PhosLip	0.011929	566950	0.88441	0.99716
	V1Chol	0.011311	567310	0.89037	0.99716
	Glycine	0.010457	567800	0.8986	0.99716
	L1Trig	0.010127	567990	0.90179	0.99716
	L1freeChol	-0.0096482	579340	0.9064	0.99716
	V3Trig	0.009398	568410	0.90882	0.99716
	V3freeChol	0.0091849	568530	0.91088	0.99716
	LDL-freeChol	-0.008205	578510	0.92035	0.99716
	TMAO	0.006313	570180	0.93868	0.99716
	L5PhosLip	-0.0059212	577200	0.94248	0.99716
	H4Trig	0.0049435	570960	0.95196	0.99716
	Threonine	-0.0047861	576550	0.95349	0.99716
	V5Chol	-0.0044952	576380	0.95631	0.99716
	VLDL-Chol	0.0041836	571400	0.95934	0.99716
	3-HB	-0.003816	575990	0.96291	0.99716
	L5freeChol	0.0034978	571790	0.966	0.99716
	L5Chol	-0.0030978	575580	0.96989	0.99716
	Succinate	-0.0027985	575410	0.9728	0.99716
	L4Trig	0.0025881	572310	0.97484	0.99716
	GlycB	0.0023294	572460	0.97735	0.99716
	V2Trig	-0.0022003	575060	0.97861	0.99716
	2-AB	0.0017887	572770	0.98261	0.99716
	V1freeChol	0.0013019	573050	0.98734	0.99716
	VLDL-PN	0.00083479	573320	0.99188	0.99716
	VLDL-ApoB	0.00029192	573630	0.99716	0.99716

## Sheet: TAB 9 P-tau-181
Tab9	NMR parameter	correlation	t-stat	p-value	FDR	Abbreviation	Explanation
Spearman correlation results for P-tau-181	H1Apo-A1	0.29154	398490	0.00029497	0.023155	FDR	false discovery rate
	H1PhosLip	0.27778	406230	0.00057827	0.030263	2-AB	2-aminobutyric acid
	H1Apo-A2	0.26621	412740	0.00099198	0.033212	2-HB	2-hydroxybutyric acid
	H1Trig	0.2648	413530	0.0010577	0.033212	2-OG	2-oxoglutaric acid
	H2Apo-A1	0.25188	420800	0.0018751	0.049064	3-HB	3-hydroxybutyric acid
	H1Chol	0.24579	424230	0.0024316	0.054292	DMGly	Dimethylglycine
	H1freeChol	0.24271	425960	0.0027665	0.054292	H	HDL
	H2PhosLip	0.21762	440070	0.0074686	0.13029	L	LDL
	HDL-freeChol	0.2082	445370	0.010567	0.1659	PN	particle number
	H2Trig	0.20516	447080	0.011787	0.16823	SPC	signal of phospholipid composite
	H2Apo-A2	0.20053	449680	0.013874	0.16927	TMAO	Trimethylamine-N-oxide
	HDL-PhosLip	0.20024	449840	0.014016	0.16927	V	VLDL
	HDL-Apo-A1	0.19641	452000	0.016002	0.17908
	V4Chol	-0.19339	671250	0.017734	0.17908
	totalApo-A1	0.19188	454550	0.018656	0.17908
	H2Chol	0.18939	455950	0.020278	0.17908
	Glyc/SPC	-0.18901	668790	0.020531	0.17908
	SPC	0.18013	461160	0.027401	0.22642
	HDL-Chol	0.17706	462880	0.030196	0.23681
	V5freeChol	-0.17553	661200	0.031676	0.23681
	IDL-freeChol	-0.16984	658000	0.037727	0.26924
	HDL-Trig	0.16525	469530	0.043298	0.28194
	IDL-Chol	-0.16493	655250	0.0437	0.28194
	H4Apo-A2	-0.16258	653920	0.046834	0.28194
	Phenylalanine	-0.16092	652990	0.049157	0.28194
	TMAO	0.16054	472180	0.049707	0.28194
	Isoleucine	-0.15822	651470	0.053142	0.28194
	ApoB-Apo-A1-ratio	-0.15667	650600	0.055536	0.28194
	Alanine	-0.15608	650270	0.05648	0.28194
	V4freeChol	-0.15603	650240	0.056556	0.28194
	V2freeChol	-0.15547	649920	0.057465	0.28194
	V4PhosLip	-0.15038	647060	0.066227	0.30424
	H2freeChol	0.15017	478010	0.066614	0.30424
	VLDL-Chol	-0.14943	646520	0.067994	0.30424
	V5Chol	-0.14849	646000	0.069763	0.30424
	V2Chol	-0.1474	645380	0.07186	0.30492
	Pyruvate	-0.14637	644810	0.073879	0.30524
	2-OG	-0.14009	641270	0.087285	0.35138
	V3freeChol	-0.13722	639660	0.094028	0.36828
	V5PhosLip	-0.13607	639010	0.096859	0.36828
	VLDL-PN	-0.13381	637740	0.10257	0.36828
	V3Chol	-0.13372	637690	0.10282	0.36828
	VLDL-ApoB	-0.13357	637600	0.10321	0.36828
	ID-PN	-0.13071	635990	0.11087	0.38097
	IDL-ApoB	-0.13044	635840	0.11162	0.38097
	VLDL-freeChol	-0.12824	634600	0.11784	0.39364
	Histidine	0.12609	491550	0.12418	0.40079
	Lysine	-0.12515	632870	0.12702	0.40079
	H4Chol	-0.12453	632520	0.12892	0.40079
	L2freeChol	0.12378	492850	0.13127	0.40079
	Ornithine	-0.12311	631720	0.13338	0.40079
	V3Trig	-0.12204	631120	0.13682	0.40079
	H3Apo-A1	0.12155	494110	0.13843	0.40079
	LDL-ratio-HDL	-0.12094	630500	0.1404	0.40079
	Galactose	-0.1183	629020	0.14936	0.41065
	Glutamate	-0.11799	628840	0.15045	0.41065
	V2PhosLip	-0.11762	628640	0.15171	0.41065
	V3PhosLip	-0.11065	624720	0.17764	0.47272
	V1Chol	-0.10836	623420	0.18686	0.48607
	Glutamine	0.10787	501800	0.18885	0.48607
	L3freeChol	0.10698	502300	0.19257	0.48764
	Formate	0.10523	503280	0.19997	0.49834
	H4Trig	-0.10209	619900	0.21383	0.51267
	L2Chol	0.10045	505970	0.22129	0.51267
	V2Trig	-0.10011	618780	0.22289	0.51267
	L2ApoB	0.098777	506920	0.22913	0.51267
	LDL2-PN	0.098706	506960	0.22947	0.51267
	2-AB	-0.098702	617990	0.22949	0.51267
	L3Chol	0.098359	507150	0.23112	0.51267
	VLDL-PhosLip	-0.097871	617530	0.23345	0.51267
	L2PhosLip	0.097527	507620	0.23511	0.51267
	H3PhosLip	0.09543	508800	0.24538	0.51405
	L3PhosLip	0.095291	508880	0.24607	0.51405
	LDL3-PN	0.094828	509140	0.24838	0.51405
	L3ApoB	0.094737	509190	0.24884	0.51405
	Methionine	0.09254	510420	0.26003	0.52891
	V4Trig	-0.092012	614230	0.26277	0.52891
	H3Chol	0.089693	512030	0.27505	0.54661
	H3Trig	0.086088	514050	0.29487	0.57869
	LDL6-PN	-0.084984	610280	0.30113	0.57898
	L6ApoB	-0.084764	610150	0.30239	0.57898
	VLDL-Trig	-0.082606	608940	0.31491	0.59568
	H4PhosLip	-0.077055	605820	0.34864	0.65163
	V1PhosLip	-0.07611	605290	0.3546	0.65497
	Lactate	-0.075446	604910	0.35883	0.65507
	L4freeChol	0.074628	520500	0.36408	0.65701
	H3freeChol	0.073042	521390	0.37439	0.66795
	H4Apo-A1	-0.07223	603100	0.37974	0.66987
	Acetone	-0.070671	602230	0.39013	0.67562
	totalTrig	-0.070453	602100	0.3916	0.67562
	Succinate	0.067189	524680	0.41397	0.69914
	Acetate	0.067164	524700	0.41414	0.69914
	V1freeChol	-0.064434	598720	0.43341	0.71879
	Creatine	0.06403	526460	0.43631	0.71879
	L6Trig	-0.063585	598240	0.43951	0.71879
	V1Trig	-0.06292	597870	0.44432	0.71915
	Leucine	-0.060336	596410	0.46329	0.74112
	3-HB	0.058689	529460	0.4756	0.74112
	L3Trig	0.058394	529630	0.47783	0.74112
	L2Trig	0.058361	529650	0.47808	0.74112
	IDL-PhosLip	-0.057909	595050	0.4815	0.74112
	L5Trig	-0.056599	594310	0.49149	0.74916
	H4freeChol	-0.055301	593580	0.50149	0.75108
	L6Chol	-0.055195	593520	0.50231	0.75108
	Valine	-0.053166	592380	0.51818	0.76749
	IDL-Trig	-0.052361	591930	0.52454	0.76965
	L4Chol	0.049569	534590	0.54692	0.77655
	L5Chol	-0.048617	589820	0.55465	0.77655
	Choline	-0.048395	589700	0.55646	0.77655
	L4PhosLip	0.048085	535430	0.559	0.77655
	Glucose	0.047408	535810	0.56455	0.77655
	Ethanol	-0.046837	588820	0.56925	0.77655
	Glycerol	0.046653	536230	0.57078	0.77655
	LDL-freeChol	0.046144	536520	0.57499	0.77655
	Sarcosine	0.045715	536760	0.57855	0.77655
	Proline	0.045697	536770	0.5787	0.77655
	LDL5-PN	-0.044104	587280	0.59202	0.78381
	L5ApoB	-0.043858	587140	0.5941	0.78381
	Dimethylsulfone	-0.041939	586060	0.61035	0.7948
	H3Apo-A2	0.041681	539030	0.61255	0.7948
	L5PhosLip	-0.04073	585380	0.62069	0.79876
	L1Trig	-0.034273	581750	0.67714	0.86133
	L6PhosLip	-0.033919	581550	0.68029	0.86133
	LDL-PhosLip	0.032483	544200	0.69313	0.87057
	GlycA	-0.030434	579590	0.71161	0.87998
	GlycB	-0.029516	579080	0.71994	0.87998
	Glyc	-0.027957	578200	0.73415	0.87998
	totalApoB	-0.027921	578180	0.73449	0.87998
	totalPN	-0.027921	578180	0.73449	0.87998
	LDL-Chol	0.02764	546930	0.73706	0.87998
	V5Trig	-0.027335	577850	0.73985	0.87998
	L4ApoB	0.025729	548000	0.75464	0.88579
	LDL4-PN	0.025579	548090	0.75602	0.88579
	L4Trig	0.023682	549150	0.77361	0.89434
	DMGly	-0.023563	575730	0.77472	0.89434
	L5freeChol	-0.021387	574500	0.79504	0.90797
	LDL-ApoB	0.020336	551040	0.8049	0.90797
	LDL-PN	0.020276	551070	0.80547	0.90797
	Threonine	0.019831	551320	0.80966	0.90797
	Asparagine	0.01744	552670	0.83225	0.92668
	Citrate	-0.015677	571290	0.84899	0.93867
	L1Chol	-0.013863	570270	0.86629	0.95025
	HDL-Apo-A2	-0.012917	569740	0.87533	0.95025
	Creatinine	0.012678	555340	0.87762	0.95025
	LDL-Trig	-0.012032	569240	0.88382	0.95041
	2-HB	0.0096003	557080	0.90718	0.95768
	L1freeChol	0.0089021	557470	0.9139	0.95768
	L6freeChol	0.0085499	557670	0.9173	0.95768
	Acetoacetate	0.0082875	557810	0.91983	0.95768
	totalChol	-0.0077797	566850	0.92472	0.95768
	LDL1-PN	-0.0072283	566540	0.93004	0.95768
	L1ApoB	-0.0068931	566350	0.93328	0.95768
	Glycine	0.0011295	561840	0.98906	0.99945
	Tyrosine	-0.0010586	563070	0.98974	0.99945
	totalApo-A2	-0.00012095	562540	0.99883	0.99945
	L1PhosLip	5.6916e-05	562440	0.99945	0.99945

[truncated: 13 more sheets: TAB 10 weight, TAB 11 height, TAB 12 sex, TAB 13 age, TAB 14 PDaao, TAB 15 PDdd, TAB 16 Ab38, TAB 17 Nfl plasma, TAB 18 CSF NfL, TAB 19 MDS-UPDRS-III, TAB 20 MoCA, TAB 21 LEDD (PD sporadic), TAB 22 LEDD (PD genetic)]
